# Supplementary material for: miR-215 Modulates Ubiquitination to Impair Inflammasome Activation and Autophagy During Salmonella Typhimurium Infection in Porcine Intestinal Cells
Source: Animals (Basel). 2025 Feb 4;15(3):431. doi: 10.3390/ani15030431 (PMC11815736; doi:10.3390/ani15030431)
Supplement: Supplementary file 1 [file animals-15-00431-s001.zip]

Archive with 5 entries (4 files):
- animals-3407027-supplementary/
- animals-3407027-supplementary/Figure S1.pptx
- animals-3407027-supplementary/Table S1_miRNA.xlsx
- animals-3407027-supplementary/Table S2_prots.xlsx
- animals-3407027-supplementary/Table S3_primers.xlsx
