# Supplementary material for: miR-215 Modulates Ubiquitination to Impair Inflammasome Activation and Autophagy During Salmonella Typhimurium Infection in Porcine Intestinal Cells
Source: Animals (Basel). 2025 Feb 4;15(3):431. doi: 10.3390/ani15030431 (PMC11815736; doi:10.3390/ani15030431)
Supplement: Supplementary file 1 [file animals-15-00431-s001.zip › animals-3407027-supplementary/Table S1_miRNA.xlsx]

## Sheet: A) WTvsC
Mature.ID	Infect2d_WT1	Infect2d_WT2	Infect2d_WT3	Infect2d_WT4	Control_ileon1	Control_ileon2	Control_ileon3	Control_ileon4	log2_FoldChange	logCPM	LR	pvalue	FDR
hsa-miR-192-3p	8	5	6	6	20	8	17	27	-1.5527	3.65135	18.7356	1.50155e-05	0.00158163
hsa-miR-215-3p	161	91	164	168	430	55	605	584	-1.51936	8.14307	9.32257	0.00226349	0.0428603
hsa-miR-196a-5p	14	124	468	77	672	29	748	449	-1.47495	8.33431	3.47863	0.0621662	0.242525
hsa-miR-196b-5p	4	10	216	119	556	4	227	160	-1.44438	7.34194	2.23593	0.134836	0.373755
hsa-miR-574-5p	18	14	18	28	26	36	55	81	-1.344	5.13154	14.0529	0.000177738	0.00936089
hsa-miR-676-3p	17	23	23	19	68	23	51	63	-1.3416	5.18171	16.7205	4.33101e-05	0.0034215
hsa-miR-215-5p	14626	9788	20780	19127	44799	4595	56042	44844	-1.22431	14.7113	5.85467	0.0155358	0.122733
hsa-miR-31-5p	61	47	55	94	175	78	132	178	-1.13596	6.68405	12.4209	0.000424562	0.0160731
hsa-miR-582-5p	5	4	2	3	6	7	7	10	-1.12203	2.56019	9.86215	0.00168714	0.0380812
hsa-miR-31-3p	5	3	4	6	5	3	13	13	-0.997037	2.75257	5.38922	0.0202615	0.132649
hsa-miR-133b	12	7	6	6	17	18	10	16	-0.966423	3.54184	8.64638	0.00327712	0.0470713
hsa-miR-133a-3p	34	19	19	18	50	51	27	45	-0.937152	5.06253	9.18399	0.00244141	0.0428603
hsa-miR-495-3p	9	14	7	7	20	22	18	12	-0.902796	3.8204	7.86802	0.00503166	0.0636002
hsa-miR-183-5p	449	298	401	626	628	498	1041	1038	-0.854188	9.28263	7.17059	0.00741085	0.0749206
hsa-miR-574-3p	52	45	35	49	71	92	56	108	-0.849578	5.99746	8.96952	0.0027452	0.0456571
hsa-miR-370-3p	7	18	9	7	23	17	21	11	-0.840469	3.84788	5.31865	0.0210984	0.132649
hsa-miR-455-3p	53	33	39	38	65	95	55	75	-0.828338	5.83221	8.84955	0.00293162	0.0463195
hsa-miR-193b-3p	9	5	6	7	9	17	9	12	-0.807881	3.26404	5.98502	0.0144279	0.119979
hsa-miR-194-5p	13488	10901	14487	16103	29126	8592	30437	28018	-0.806783	14.2057	5.34867	0.020738	0.132649
hsa-miR-874-3p	4	4	7	7	15	7	7	8	-0.788119	2.93094	4.72641	0.0297028	0.156435
hsa-miR-320b	15	14	18	26	29	35	26	30	-0.76933	4.60848	7.12848	0.0075869	0.0749206
hsa-miR-10a-3p	48	37	64	45	137	47	88	56	-0.756299	6.03288	4.88409	0.0271052	0.14534
hsa-miR-409-3p	17	27	22	25	47	43	33	29	-0.750155	4.93657	6.98995	0.00819688	0.0777916
hsa-miR-127-3p	116	173	112	59	231	205	211	127	-0.749789	7.27315	5.26361	0.0217758	0.132649
hsa-miR-15b-5p	188	155	115	152	230	217	214	363	-0.746071	7.67839	7.27112	0.00700722	0.0749206
hsa-miR-182-5p	1379	1087	1399	1496	1875	1186	3275	2596	-0.736953	10.8032	5.66959	0.0172614	0.129488
hsa-miR-1260a	20	23	18	29	51	13	47	37	-0.725612	4.90965	4.062	0.0438584	0.200846
hsa-miR-378i	111	66	111	134	114	238	140	197	-0.708072	7.12053	5.2495	0.0219531	0.132649
hsa-miR-1260b	22	26	19	31	53	16	50	40	-0.701255	5.02017	4.15306	0.0415594	0.196963
hsa-miR-192-5p	47728	34867	64069	65978	89131	32170	122049	101917	-0.699286	16.0897	3.70694	0.0541868	0.222529
hsa-miR-652-3p	107	86	83	101	123	159	127	199	-0.688962	6.95092	6.95255	0.00836998	0.0777916
hsa-miR-23b-3p	683	408	563	549	764	838	925	1007	-0.681711	9.48706	7.1872	0.00734255	0.0749206
hsa-miR-181a-2-3p	4	4	4	6	8	5	7	7	-0.660398	2.61692	3.6751	0.0552308	0.222529
hsa-miR-145-5p	3254	2027	2243	1552	3327	3907	3267	3710	-0.646713	11.5074	5.63352	0.0176202	0.129488
hsa-miR-200c-3p	2759	2464	3353	6538	6759	4250	5847	6751	-0.643388	12.2409	3.88127	0.0488275	0.208507
hsa-miR-382-3p	4	8	3	2	8	6	7	5	-0.611048	2.4991	2.48212	0.115147	0.349871
hsa-miR-425-3p	103	86	69	106	108	160	110	176	-0.610266	6.84906	4.9076	0.0267387	0.14534
hsa-miR-375-3p	816	931	1322	1686	1910	1210	1966	2108	-0.59775	10.5448	4.03782	0.0444913	0.200846
hsa-miR-378f	11	7	11	14	9	20	12	23	-0.590159	3.79073	2.90687	0.0882029	0.297003
hsa-miR-411-3p	4	6	5	3	11	4	8	5	-0.589668	2.63478	2.58563	0.107837	0.330881
hsa-miR-150-5p	327	349	188	333	647	440	230	450	-0.561993	8.53528	3.00004	0.0832623	0.292343
hsa-miR-214-3p	144	92	94	109	149	222	121	153	-0.55566	7.08752	4.00892	0.0452602	0.20144
hsa-miR-543	16	28	17	17	39	36	22	17	-0.550244	4.60509	2.79398	0.0946189	0.305098
hsa-miR-500a-5p	20	16	12	13	14	27	21	27	-0.549665	4.2661	3.2255	0.0724998	0.266395
hsa-let-7d-5p	799	655	766	1569	1452	1657	1176	1259	-0.549224	10.1886	3.25951	0.0710101	0.263991
hsa-miR-378c	193	124	201	217	187	314	202	369	-0.545367	7.82127	3.34622	0.0673597	0.253401
hsa-let-7e-5p	435	329	399	473	599	642	547	593	-0.540874	8.97341	5.06809	0.0243702	0.140018
hsa-miR-324-5p	9	10	6	7	9	12	10	15	-0.534287	3.34214	2.83367	0.0923073	0.305098
hsa-miR-30b-5p	480	384	270	225	546	378	402	642	-0.533529	8.70195	3.13541	0.0766089	0.278258
hsa-let-7b-5p	2780	2233	3185	4427	4602	4848	4123	4396	-0.509308	11.9011	3.66303	0.0556323	0.222529
hsa-miR-125a-5p	694	632	639	1157	1278	1478	710	891	-0.481568	9.8692	2.44748	0.117714	0.35092
hsa-let-7a-5p	8589	7164	9332	12951	13547	13586	12620	13130	-0.475419	13.4723	3.45642	0.0630065	0.242805
hsa-miR-141-3p	237	356	462	580	885	312	606	468	-0.474116	8.93252	1.84727	0.174102	0.440129
hsa-miR-139-5p	259	232	332	335	400	300	549	347	-0.464107	8.42885	2.9042	0.0883489	0.297003
hsa-miR-378d	98	65	114	140	95	148	137	191	-0.459503	6.95126	2.28717	0.130448	0.36805
hsa-miR-181a-5p	1666	1272	1291	1837	2178	2815	1405	1933	-0.457669	10.8139	2.73239	0.0983319	0.313868
hsa-miR-299-3p	15	28	11	8	32	23	21	10	-0.450952	4.23787	1.30799	0.252759	0.547591
hsa-miR-147b-3p	366	326	486	334	476	248	765	573	-0.448988	8.80494	1.94194	0.163458	0.426882
hsa-miR-379-5p	29	42	34	26	60	35	54	30	-0.447843	5.29503	2.20925	0.137185	0.37696
hsa-miR-802	23	14	30	21	35	12	40	32	-0.447698	4.72064	1.61936	0.203181	0.475593
hsa-miR-194-3p	202	99	167	240	222	122	286	329	-0.437078	7.70709	1.62712	0.202102	0.475593
hsa-miR-148b-3p	1870	1847	1619	1332	1802	1855	2640	2712	-0.433717	10.9367	2.79843	0.0943568	0.305098
hsa-miR-96-5p	270	274	322	254	348	163	628	371	-0.431573	8.36239	1.62186	0.202833	0.475593
hsa-miR-615-3p	1	4	4	15	10	10	7	5	-0.422983	2.84147	0.661907	0.415888	0.706562
hsa-miR-22-3p	181	148	177	334	391	351	170	209	-0.419473	7.93916	1.53946	0.214698	0.488091
hsa-miR-339-5p	181	174	116	108	214	178	140	242	-0.418624	7.40519	2.18866	0.13903	0.378737
hsa-miR-26b-3p	6	6	2	7	8	6	7	6	-0.415242	2.68608	1.39399	0.237732	0.529038
hsa-miR-99b-3p	43	27	36	33	41	51	46	48	-0.404318	5.35303	2.35802	0.12464	0.358057
hsa-miR-10b-3p	22	14	25	34	42	25	27	30	-0.401383	4.79735	1.6426	0.199969	0.475593
hsa-miR-221-3p	834	922	706	840	1062	1754	640	902	-0.400435	9.90357	1.72063	0.189612	0.468105
hsa-miR-149-5p	16	21	18	28	21	38	26	24	-0.395401	4.60575	1.76343	0.184198	0.458319
hsa-miR-342-3p	157	165	122	79	215	161	145	165	-0.388622	7.2459	1.85649	0.17303	0.440129
hsa-miR-378g	9	6	6	13	7	11	10	16	-0.379399	3.35237	1.22535	0.268314	0.570077
hsa-miR-500b-5p	8	6	4	5	6	9	5	10	-0.378511	2.82354	1.18381	0.276582	0.575
hsa-miR-378a-5p	29	18	24	41	30	46	23	42	-0.34802	4.99378	1.16629	0.280164	0.57864
hsa-miR-199a-5p	4278	3610	3328	3024	4894	4912	4020	4296	-0.347732	11.9822	2.09032	0.148235	0.396969
hsa-miR-138-5p	21	13	15	7	19	8	23	20	-0.342357	4.03191	0.866041	0.352054	0.666162
hsa-miR-378a-3p	5335	3071	4823	6865	4161	7179	5094	8801	-0.328778	12.4682	1.09466	0.295442	0.588332
hsa-miR-191-5p	6544	6678	5723	7309	8951	7766	7686	8268	-0.315467	12.8467	1.84776	0.174044	0.440129
hsa-miR-200a-5p	863	634	939	1160	672	674	1855	1267	-0.313353	9.97774	0.829927	0.362294	0.673261
hsa-miR-26a-5p	24055	23188	27068	34465	37948	35477	33819	27729	-0.311305	14.8951	1.55918	0.211786	0.487105
hsa-miR-335-3p	97	51	63	66	81	60	91	108	-0.300514	6.27728	1.092	0.296028	0.588332
hsa-miR-505-3p	45	49	43	48	57	51	61	59	-0.300242	5.70099	1.51797	0.217927	0.491893
hsa-miR-125b-2-3p	8	12	7	8	14	13	9	10	-0.296832	3.40593	0.894598	0.344234	0.659261
hsa-miR-504-5p	20	33	14	20	30	17	25	34	-0.291471	4.63647	0.837989	0.359973	0.673261
hsa-miR-200b-5p	40	30	42	131	69	67	56	104	-0.287374	6.08116	0.500102	0.479455	0.776963
hsa-miR-22-5p	36	43	55	84	76	71	56	58	-0.266044	5.91668	0.794169	0.372842	0.673261
hsa-miR-30c-5p	1299	1491	1104	1263	1797	1480	1323	1595	-0.264726	10.4713	1.20927	0.271476	0.57191
hsa-miR-107	158	146	122	122	171	160	141	185	-0.258429	7.24119	1.12321	0.289227	0.586978
hsa-let-7c-5p	373	338	366	426	495	478	424	400	-0.257897	8.68939	1.19565	0.274192	0.573806
hsa-miR-484	149	198	156	266	240	289	158	226	-0.249034	7.71781	0.764475	0.381932	0.681735
hsa-let-7g-5p	26770	25279	24149	23812	27178	27197	30925	33097	-0.243486	14.7367	1.11526	0.290941	0.586978
hsa-miR-155-5p	811	874	681	978	909	1403	630	1017	-0.243285	9.83529	0.744415	0.38825	0.681735
hsa-miR-181b-5p	802	733	674	991	855	1406	622	889	-0.237187	9.76812	0.681786	0.408972	0.706204
hsa-miR-424-5p	9	4	5	4	8	6	4	8	-0.223485	2.74141	0.383817	0.535568	0.822008
hsa-miR-223-3p	69	128	119	85	77	168	76	147	-0.22316	6.77119	0.465233	0.495188	0.794312
hsa-miR-193a-5p	12	10	15	31	18	33	14	11	-0.219133	4.18816	0.305019	0.580753	0.843426
hsa-miR-200a-3p	7298	7996	11247	17037	13939	9541	14009	13227	-0.218869	13.5249	0.523113	0.469517	0.76478
hsa-miR-16-5p	620	620	500	608	729	764	495	739	-0.215814	9.31017	0.748145	0.387064	0.681735
hsa-miR-361-3p	531	672	576	584	575	651	697	812	-0.210802	9.31657	0.767618	0.380955	0.681735
hsa-let-7f-5p	23454	22787	24139	26254	27279	25554	29031	29407	-0.203476	14.6656	0.795565	0.372423	0.673261
hsa-miR-219a-1-3p	8	7	9	18	9	12	12	14	-0.202807	3.54198	0.352324	0.552801	0.831833
hsa-miR-503-5p	5	3	4	8	3	4	4	11	-0.200823	2.51708	0.230095	0.631454	0.856392
hsa-let-7e-3p	11	6	9	8	10	14	7	7	-0.199159	3.23309	0.363041	0.546822	0.827313
hsa-miR-147a	12	15	17	9	13	5	28	15	-0.197261	3.88157	0.263775	0.607539	0.850003
hsa-miR-422a	10	5	8	15	7	13	8	15	-0.196421	3.39113	0.286854	0.592244	0.850003
hsa-miR-29a-3p	1280	1031	1259	1471	1383	1784	1184	1411	-0.192562	10.3998	0.596912	0.439759	0.735258
hsa-miR-200b-3p	6572	6021	8745	13692	9384	7349	11055	12128	-0.188447	13.1936	0.383256	0.535866	0.822008
hsa-miR-29c-5p	38	43	27	19	32	37	44	33	-0.185571	5.12105	0.390349	0.532116	0.822008
hsa-miR-9985	6	6	7	9	8	8	7	8	-0.165979	2.96105	0.270046	0.603301	0.850003
hsa-miR-148b-5p	52	46	48	61	58	51	58	64	-0.163561	5.786	0.431246	0.511378	0.812946
hsa-miR-320a-3p	658	528	591	853	670	821	721	729	-0.162055	9.44455	0.420962	0.516457	0.816003
hsa-miR-199b-5p	2366	1856	1795	807	1979	1391	2082	2176	-0.160492	10.8194	0.255352	0.613331	0.850003
hsa-let-7i-5p	49963	44397	48476	64622	44810	70718	56058	60278	-0.160462	15.7449	0.398273	0.527982	0.821884
hsa-miR-25-5p	11	16	9	18	24	10	10	15	-0.160247	3.87823	0.219028	0.639782	0.859432
hsa-miR-130b-3p	29	25	24	23	26	28	27	33	-0.158694	4.77743	0.37026	0.542863	0.827313
hsa-miR-7-1-3p	66	62	63	41	58	40	100	61	-0.155655	5.95534	0.258835	0.610922	0.850003
hsa-miR-18a-3p	17	15	15	28	21	25	13	24	-0.154996	4.3467	0.247737	0.618673	0.850003
hsa-miR-148a-5p	250	228	218	194	186	197	285	317	-0.145822	7.87706	0.304798	0.58089	0.843426
hsa-miR-103a-3p	3006	2864	2200	2012	2486	2450	2915	3290	-0.14392	11.3737	0.324687	0.568804	0.839916
hsa-miR-1306-5p	14	22	19	22	24	24	17	20	-0.141781	4.3615	0.248246	0.618313	0.850003
hsa-miR-186-5p	2006	1945	2119	1792	2238	2356	1882	2184	-0.139421	11.0126	0.362396	0.547179	0.827313
hsa-miR-93-5p	1460	1737	1016	878	1394	1236	1229	1734	-0.135683	10.3837	0.234222	0.628411	0.855939
hsa-miR-1306-3p	24	32	29	35	29	32	38	32	-0.131858	4.99596	0.250944	0.616411	0.850003
hsa-miR-362-5p	70	52	55	53	47	87	44	74	-0.129698	5.92658	0.20278	0.652487	0.859432
hsa-miR-423-5p	494	472	602	942	559	777	680	722	-0.126435	9.35807	0.203155	0.652186	0.859432
hsa-miR-92a-3p	4342	5835	4452	6685	5710	5966	5391	6158	-0.123961	12.4428	0.250181	0.616948	0.850003
hsa-miR-125b-5p	654	641	476	729	784	890	521	527	-0.123002	9.35109	0.202471	0.652733	0.859432
hsa-miR-139-3p	10	8	14	20	17	9	16	14	-0.121718	3.787	0.135966	0.712324	0.895529
hsa-miR-106b-3p	349	461	292	267	349	339	405	396	-0.119679	8.4834	0.215138	0.64277	0.859432
hsa-miR-181c-3p	16	20	10	12	15	15	17	18	-0.119645	3.99132	0.160284	0.688895	0.891651
hsa-miR-1343-3p	15	26	22	57	35	36	26	33	-0.11901	4.98923	0.108538	0.741815	0.902613
hsa-miR-15b-3p	29	117	101	143	44	24	117	236	-0.113899	6.67036	0.0416406	0.838306	0.960317
hsa-miR-99a-5p	1664	2449	1537	1976	2155	2056	2247	1767	-0.109048	10.9526	0.188839	0.663885	0.870488
hsa-miR-330-3p	79	85	73	134	100	126	86	86	-0.101624	6.59222	0.132158	0.716205	0.895529
hsa-miR-1-3p	1022	707	1123	792	927	899	1098	970	-0.0955018	9.88071	0.144654	0.703697	0.895529
hsa-miR-769-3p	13	15	13	11	13	10	16	17	-0.0927255	3.83263	0.102541	0.748802	0.903135
hsa-miR-30c-2-3p	44	36	32	47	49	35	40	45	-0.085724	5.37142	0.105341	0.745513	0.902613
hsa-miR-28-3p	1707	1972	1275	1203	1448	1852	1748	1483	-0.0846555	10.6316	0.107619	0.742871	0.902613
hsa-miR-143-5p	362	269	313	284	346	346	301	305	-0.0794803	8.30539	0.11148	0.738465	0.902613
hsa-miR-30d-3p	34	35	33	32	33	34	40	34	-0.0780415	5.11924	0.0962415	0.756387	0.908815
hsa-miR-301a-5p	21	18	14	25	23	21	18	20	-0.0726164	4.3574	0.0670608	0.795665	0.942821
hsa-miR-411-5p	48	81	55	35	85	62	57	26	-0.0721735	5.82366	0.0415077	0.838561	0.960317
hsa-miR-187-3p	26	42	18	16	25	53	19	9	-0.0665361	4.72353	0.0223939	0.881044	0.960328
hsa-miR-221-5p	159	153	157	175	147	209	153	162	-0.0573744	7.36378	0.0556733	0.81347	0.952061
hsa-miR-100-5p	3510	3156	2672	2728	3300	3438	3223	2594	-0.0572824	11.5879	0.0567618	0.811689	0.952061
hsa-miR-365a-3p	12	13	14	15	12	20	12	13	-0.0551471	3.83569	0.0352748	0.851021	0.960317
hsa-miR-365b-3p	12	13	14	15	12	20	12	13	-0.0551471	3.83569	0.0352748	0.851021	0.960317
hsa-miR-151a-3p	6939	7993	8158	6713	5779	5929	11814	7429	-0.0545521	12.8908	0.0377824	0.845881	0.960317
hsa-miR-140-3p	1499	1498	1132	819	1171	1170	1448	1331	-0.0486542	10.298	0.0334623	0.854855	0.960317
hsa-miR-185-3p	24	23	18	31	17	35	20	26	-0.0440312	4.63054	0.0218504	0.882486	0.960328
hsa-miR-10a-5p	19396	15708	30641	19631	28284	11296	32129	16023	-0.0392758	14.4013	0.0131615	0.908664	0.960328
hsa-miR-204-5p	20	19	24	24	22	37	13	18	-0.0383319	4.48442	0.01441	0.90445	0.960328
hsa-miR-23a-3p	1122	923	956	874	909	1164	846	1049	-0.0340427	9.93769	0.0199456	0.887689	0.960328
hsa-miR-423-3p	1237	1571	1402	2407	1657	1906	1382	1822	-0.0324375	10.7087	0.0140641	0.905598	0.960328
hsa-miR-152-3p	1502	1164	1233	866	1148	1051	1400	1273	-0.0316472	10.2351	0.0152656	0.901668	0.960328
hsa-miR-152-5p	15	12	12	12	14	12	17	10	-0.0288295	3.72221	0.00948952	0.922397	0.965158
hsa-miR-143-3p	82527	58777	93241	78475	72931	77385	84424	84480	-0.0282957	16.2701	0.0133503	0.908014	0.960328
hsa-miR-26b-5p	4387	4327	4901	4572	4742	4522	4952	4118	-0.0116345	12.1565	0.00258255	0.95947	0.990729
hsa-miR-671-3p	7	10	12	16	12	10	11	12	-0.0109362	3.54106	0.00121447	0.9722	0.990729
hsa-miR-222-3p	796	1057	850	1197	1003	1440	732	750	-0.009649	9.93442	0.00113971	0.973069	0.990729
hsa-miR-99b-5p	682	606	763	850	748	826	667	680	-0.00961091	9.50827	0.00159638	0.968129	0.990729
hsa-miR-23b-5p	8	4	7	10	8	4	8	9	-0.00534166	2.97001	0.000243203	0.987558	0.995736
hsa-miR-454-3p	74	68	62	36	50	56	63	72	-0.00390529	5.92201	0.00019033	0.988993	0.995736
hsa-miR-92b-3p	81	156	85	128	117	144	88	102	-0.0034257	6.82307	0.000139298	0.990583	0.995736
hsa-miR-532-3p	20	14	16	8	16	17	10	14	-0.00249957	3.89607	5.98417e-05	0.993828	0.995736
hsa-miR-30d-5p	7608	8536	8915	9132	7867	8259	8746	9349	-0.00123037	13.0621	2.85546e-05	0.995736	0.995736
hsa-miR-500a-3p	51	45	53	44	39	55	41	56	0.0082126	5.60084	0.00100641	0.974692	0.990729
hsa-miR-326	26	27	21	31	23	25	23	33	0.00847122	4.73775	0.000977938	0.975053	0.990729
hsa-miR-30b-3p	4	4	6	12	6	5	7	7	0.0134339	2.73151	0.00123212	0.971999	0.990729
hsa-miR-210-3p	73	129	81	58	86	105	76	70	0.0173189	6.4126	0.00348672	0.952914	0.990529
hsa-miR-200c-5p	5	5	6	8	5	5	8	5	0.025524	2.63135	0.0054115	0.941358	0.981746
hsa-miR-27b-3p	16580	11888	15043	11141	12754	11414	14205	15295	0.0262118	13.725	0.0110313	0.916352	0.965158
hsa-miR-199b-3p	4432	3889	3629	2638	3915	3956	3423	2992	0.0303203	11.8177	0.0141582	0.905285	0.960328
hsa-miR-199a-3p	8880	7789	7270	5287	7847	7923	6854	5989	0.0306484	12.8198	0.0144719	0.904246	0.960328
hsa-miR-26a-2-3p	8	9	12	14	10	8	12	11	0.0311225	3.45239	0.00979375	0.921167	0.965158
hsa-miR-1468-5p	79	71	82	121	82	83	104	75	0.0404606	6.44934	0.0230621	0.879296	0.960328
hsa-miR-214-5p	98	100	94	85	83	100	125	58	0.0409522	6.54419	0.0218467	0.882496	0.960328
hsa-miR-17-5p	1723	1914	1311	1307	1405	1430	1386	1858	0.0410625	10.591	0.0264121	0.870898	0.960328
hsa-miR-145-3p	578	490	766	922	807	741	590	535	0.0433959	9.40748	0.0245762	0.875428	0.960328
hsa-miR-185-5p	885	821	749	711	668	787	727	885	0.0463303	9.60658	0.0381605	0.845121	0.960317
hsa-miR-30c-1-3p	15	16	11	12	16	10	13	14	0.0479644	3.8003	0.0271559	0.869109	0.960328
hsa-miR-129-5p	86	106	71	94	89	98	85	73	0.0521134	6.46256	0.0425208	0.83663	0.960317
hsa-miR-136-3p	7	12	6	4	11	8	6	4	0.0549642	2.94807	0.0208821	0.885101	0.960328
hsa-miR-708-5p	108	73	70	66	89	110	51	54	0.0556146	6.28816	0.0324737	0.856992	0.960317
hsa-miR-126-3p	23762	23053	28546	26077	20910	20082	29703	26875	0.0561041	14.6025	0.0516818	0.820162	0.956352
hsa-miR-10b-5p	215	219	288	247	243	122	328	237	0.0596591	7.89262	0.0396444	0.842177	0.960317
hsa-miR-340-3p	51	44	51	56	47	47	49	50	0.061994	5.64379	0.0637583	0.800652	0.944052
hsa-miR-330-5p	73	86	66	86	64	84	74	73	0.0656085	6.2547	0.0699875	0.791355	0.942821
hsa-miR-92b-5p	6	10	4	11	7	9	7	6	0.0714182	3.00006	0.042158	0.837319	0.960317
hsa-miR-381-3p	1059	2061	1291	401	1121	882	1984	583	0.0745829	10.1964	0.0298009	0.862943	0.960328
hsa-miR-20b-5p	176	242	115	118	182	149	130	158	0.0750082	7.31601	0.0664191	0.796624	0.942821
hsa-miR-1271-5p	538	454	523	565	471	417	603	471	0.0828348	8.98184	0.117076	0.732227	0.902613
hsa-miR-1307-3p	527	658	560	917	536	655	619	699	0.0857047	9.337	0.107599	0.742895	0.902613
hsa-miR-24-3p	4370	3395	4806	6164	4035	5479	4154	3981	0.0860246	12.1511	0.106327	0.744365	0.902613
hsa-miR-20a-5p	2767	2913	2069	1902	1962	2109	1979	3037	0.086851	11.1941	0.106546	0.744111	0.902613
hsa-let-7b-3p	16	26	32	33	24	30	26	20	0.0901522	4.71503	0.0925899	0.76091	0.910786
hsa-miR-744-5p	120	120	129	158	129	91	144	130	0.0923422	7.00079	0.131395	0.71699	0.895529
hsa-miR-30e-3p	881	969	1080	831	866	638	1229	785	0.0970367	9.8303	0.132686	0.715663	0.895529
hsa-miR-95-3p	127	99	96	80	105	65	86	119	0.101423	6.6075	0.134845	0.713461	0.895529
hsa-miR-32-3p	17	18	17	13	17	8	20	16	0.112554	4.02588	0.137391	0.710888	0.895529
hsa-miR-328-3p	52	69	66	105	71	95	50	55	0.11617	6.1432	0.147436	0.700997	0.895529
hsa-miR-125b-1-3p	58	70	51	38	44	53	70	34	0.120937	5.72197	0.165977	0.683712	0.889714
hsa-miR-212-5p	23	15	34	21	19	19	18	27	0.122824	4.49556	0.157669	0.691312	0.891651
hsa-miR-27a-5p	63	79	77	100	83	82	76	53	0.123296	6.26571	0.212775	0.644601	0.859432
hsa-miR-132-5p	37	22	40	21	16	30	32	32	0.130259	4.87135	0.16546	0.684179	0.889714
hsa-let-7i-3p	22	22	17	24	21	25	16	15	0.142744	4.36565	0.250796	0.616515	0.850003
hsa-miR-17-3p	17	22	15	26	14	21	21	16	0.14364	4.28584	0.241316	0.623257	0.852595
hsa-miR-203b-3p	27	21	24	21	18	14	23	29	0.149685	4.51206	0.267192	0.605222	0.850003
hsa-miR-181a-3p	96	107	83	61	76	69	62	104	0.158954	6.37178	0.324998	0.568619	0.839916
hsa-miR-3613-5p	183	220	210	205	195	139	224	172	0.163827	7.59989	0.43008	0.51195	0.812946
hsa-miR-190a-5p	20	14	21	17	14	13	18	19	0.166898	4.11838	0.344462	0.557265	0.834576
hsa-miR-34a-5p	97	44	57	40	48	66	46	52	0.169515	5.8261	0.296474	0.586102	0.845699
hsa-miR-106a-5p	259	361	171	162	228	233	158	226	0.173584	7.81671	0.332777	0.564028	0.839916
hsa-miR-147b-5p	24	16	39	12	21	9	25	27	0.174576	4.47833	0.207415	0.648801	0.859432
hsa-miR-24-1-5p	27	24	31	40	28	32	26	21	0.181062	4.86497	0.411039	0.521443	0.819781
hsa-miR-122-5p	23	21	31	52	33	35	22	22	0.181719	4.91438	0.30635	0.579928	0.843426
hsa-miR-126-5p	228	213	276	198	256	157	175	214	0.189434	7.74963	0.53539	0.464349	0.764242
hsa-miR-6529-5p	121	93	126	135	103	90	119	102	0.197437	6.80231	0.629321	0.427605	0.722583
hsa-miR-671-5p	20	16	17	17	8	31	11	12	0.200486	4.09347	0.303242	0.581857	0.843426
hsa-miR-27b-5p	17	11	13	26	12	12	15	18	0.207121	3.98639	0.404524	0.524762	0.820915
hsa-miR-421	50	49	50	47	55	38	36	40	0.210372	5.52535	0.666301	0.414344	0.706562
hsa-miR-93-3p	23	33	24	20	27	18	20	21	0.212206	4.57698	0.569734	0.450365	0.745106
hsa-miR-195-5p	212	204	173	156	170	165	149	158	0.214179	7.4449	0.794144	0.37285	0.673261
hsa-miR-98-5p	908	981	1142	1523	996	1037	991	892	0.217242	10.0487	0.737424	0.390487	0.681735
hsa-miR-532-5p	1373	1289	1501	1155	1001	1280	1200	1077	0.222553	10.2704	0.881959	0.347666	0.661821
hsa-miR-27a-3p	2487	2134	2807	2558	2049	2738	1900	1862	0.224188	11.1783	0.822256	0.364521	0.673261
hsa-miR-425-5p	1774	2048	1639	1269	1099	1346	1840	1471	0.225187	10.6084	0.726659	0.393968	0.684033
hsa-miR-331-3p	45	56	49	40	39	41	44	40	0.22786	5.48535	0.815498	0.3665	0.673261
hsa-miR-181d-5p	131	138	114	125	112	128	98	95	0.233193	6.88471	0.921981	0.336955	0.649255
hsa-miR-203a-3p	3576	2174	2973	4089	2237	3056	2404	3201	0.233391	11.5334	0.73937	0.389863	0.681735
hsa-miR-140-5p	365	377	379	435	391	375	276	276	0.239619	8.49068	0.943746	0.331316	0.642307
hsa-miR-25-3p	6852	9281	6933	6377	5669	5882	6533	6792	0.243154	12.7293	1.0063	0.315791	0.615987
hsa-miR-7-5p	25690	17264	31823	23998	14458	15649	29530	23701	0.245191	14.4745	0.668216	0.413674	0.706562
hsa-miR-146a-5p	7871	7073	7505	7502	5124	7981	6680	5413	0.249322	12.7512	1.02662	0.310954	0.610319
hsa-miR-628-5p	11	9	19	10	11	10	6	13	0.254712	3.54613	0.585909	0.444005	0.738451
hsa-miR-218-5p	545	690	570	337	384	405	596	411	0.255173	8.94503	0.817115	0.366025	0.673261
hsa-miR-33a-5p	9	9	7	10	9	4	6	9	0.263664	3.07142	0.620375	0.430908	0.724292
hsa-miR-340-5p	616	647	747	464	496	471	527	518	0.297724	9.1327	1.4681	0.225645	0.505702
hsa-let-7d-3p	90	157	121	230	122	116	134	111	0.302635	7.08359	1.02809	0.310608	0.610319
hsa-miR-92a-1-5p	5	5	4	15	9	3	5	5	0.305922	2.77324	0.529522	0.466808	0.764307
hsa-miR-28-5p	414	466	425	512	399	388	398	283	0.306683	8.68339	1.58322	0.208297	0.483984
hsa-miR-15a-5p	86	87	69	46	60	59	45	69	0.311693	6.04016	1.22285	0.268802	0.570077
hsa-miR-29c-3p	24	30	21	16	22	22	14	17	0.313078	4.41093	1.11348	0.291326	0.586978
hsa-miR-335-5p	27	18	27	26	24	17	18	19	0.321264	4.48826	1.30666	0.253001	0.547591
hsa-miR-206	16	14	10	16	16	10	10	8	0.327757	3.69594	1.11208	0.291631	0.586978
hsa-miR-449a	5	5	8	10	2	14	3	3	0.330068	2.74458	0.47207	0.492037	0.793283
hsa-miR-106b-5p	331	372	267	217	208	226	231	277	0.334592	8.05869	1.65543	0.198221	0.475593
hsa-miR-18a-5p	101	91	90	78	69	70	64	80	0.348231	6.34026	2.04055	0.153154	0.406695
hsa-miR-30e-5p	3652	4363	4205	3427	3010	3085	3273	2805	0.362151	11.7641	2.40899	0.12064	0.352984
hsa-miR-331-5p	60	66	52	66	34	49	64	41	0.367876	5.76422	1.80442	0.179179	0.44937
hsa-miR-1248	6	8	9	9	5	6	8	6	0.381162	2.92741	1.34342	0.246432	0.544562
hsa-miR-34c-5p	57	62	65	45	23	44	34	75	0.38135	5.67896	1.28616	0.256756	0.551938
hsa-miR-19b-3p	417	462	352	282	323	285	258	293	0.385362	8.38704	2.33177	0.126758	0.36086
hsa-miR-128-3p	2794	4455	4232	5068	3201	3253	3395	2803	0.387424	11.8339	2.26322	0.132478	0.37047
hsa-miR-141-5p	60	54	54	59	32	22	78	42	0.388923	5.65935	1.32369	0.249932	0.547591
hsa-miR-30a-3p	335	342	355	349	299	227	307	221	0.38987	8.25228	2.58949	0.107575	0.330881
hsa-miR-363-3p	6125	9137	5403	5172	4782	4413	6083	4433	0.39054	12.4752	2.11438	0.145921	0.394111
hsa-miR-24-2-5p	178	168	235	223	134	165	185	124	0.402023	7.46705	2.44773	0.117695	0.35092
hsa-miR-450a-5p	293	349	323	341	188	241	292	254	0.422342	8.15803	2.94551	0.0861166	0.297003
hsa-miR-21-5p	201542	196940	288658	233928	122734	185238	163392	211490	0.431728	17.6132	2.67536	0.101912	0.322043
hsa-miR-497-5p	78	85	71	59	53	60	56	48	0.437871	6.00725	3.0053	0.0829925	0.292343
hsa-miR-125a-3p	4	5	7	9	4	6	5	3	0.467814	2.53834	1.5528	0.212723	0.487105
hsa-miR-30a-5p	7818	7950	7355	5656	4630	5383	5864	4723	0.482433	12.5917	3.9417	0.047103	0.203898
hsa-miR-223-5p	78	115	138	136	38	153	66	73	0.502686	6.64364	1.86089	0.172523	0.440129
hsa-miR-450b-5p	190	205	127	124	83	85	149	138	0.507847	7.11173	2.91274	0.0878822	0.297003
hsa-miR-146b-5p	3989	3558	6741	7673	1875	7110	2370	4082	0.508561	12.1908	1.66961	0.196311	0.475593
hsa-miR-590-3p	16	12	15	11	11	5	10	11	0.522434	3.59253	2.79409	0.0946122	0.305098
hsa-miR-151b	17	20	30	49	25	21	18	16	0.525015	4.63125	2.35984	0.124495	0.358057
hsa-miR-374c-5p	7	10	9	7	7	4	6	6	0.531683	2.91921	2.58544	0.107851	0.330881
hsa-miR-130a-3p	49	49	57	37	31	35	37	29	0.532553	5.35901	4.14486	0.0417612	0.196963
hsa-miR-499a-5p	210	332	246	251	195	200	186	135	0.539586	7.78057	4.29788	0.0381599	0.193423
hsa-miR-660-5p	71	54	57	33	41	40	31	36	0.539942	5.52001	3.56608	0.0589712	0.232936
hsa-miR-148a-3p	173226	202408	248298	98461	76250	68112	232248	119532	0.542029	17.2167	1.96563	0.160913	0.423736
hsa-miR-136-5p	5	9	7	2	5	3	7	2	0.542315	2.43334	1.63822	0.20057	0.475593
hsa-miR-451a	291	406	449	400	221	143	324	371	0.545607	8.34992	3.08769	0.0788867	0.283275
hsa-miR-132-3p	164	112	228	80	54	92	110	142	0.55351	6.94842	2.41108	0.120479	0.352984
hsa-miR-769-5p	200	253	241	133	104	153	192	108	0.570675	7.43973	3.66497	0.0555675	0.222529
hsa-miR-374a-3p	520	618	704	540	379	314	508	390	0.58227	8.9579	5.22628	0.0222481	0.132649
hsa-miR-16-2-3p	14	17	11	9	9	10	6	9	0.587352	3.49689	3.43366	0.0638802	0.243207
hsa-miR-374b-5p	627	684	707	392	452	394	400	356	0.589569	8.97215	5.02331	0.0250083	0.141118
hsa-let-7a-3p	205	278	317	286	176	170	222	153	0.590317	7.82422	5.32026	0.0210789	0.132649
hsa-miR-374a-5p	1910	2001	2277	1436	1708	824	1021	1494	0.595136	10.6299	4.23362	0.0396309	0.195678
hsa-miR-19a-3p	163	205	204	177	135	127	107	120	0.61456	7.28016	6.49505	0.0108175	0.0937098
hsa-miR-9-5p	448	439	468	604	225	392	307	351	0.619823	8.66083	5.55564	0.0184213	0.132298
hsa-let-7f-1-3p	54	75	64	45	33	39	44	38	0.621974	5.63207	5.39599	0.0201831	0.132649
hsa-let-7f-2-3p	23	25	21	10	9	11	16	16	0.644598	4.10097	3.76635	0.0522937	0.220331
hsa-miR-455-5p	1043	974	1228	590	454	585	955	420	0.667516	9.61055	4.30544	0.0379908	0.193423
hsa-miR-32-5p	537	614	652	483	441	217	452	323	0.673932	8.8623	5.68918	0.0170698	0.129488
hsa-miR-101-3p	4235	4404	4033	2154	2176	1616	3062	2106	0.726623	11.5382	5.91258	0.0150331	0.121807
hsa-miR-486-5p	30	62	27	69	27	30	26	30	0.733093	5.24779	4.88213	0.0271362	0.14534
hsa-miR-135b-5p	138	227	78	77	99	87	82	45	0.733249	6.71192	3.97415	0.0462037	0.202783
hsa-miR-16-1-3p	15	19	12	9	7	8	9	9	0.73843	3.541	5.38991	0.0202535	0.132649
hsa-miR-542-3p	87	62	65	38	26	20	61	44	0.741335	5.67245	4.28005	0.0385622	0.193423
hsa-miR-6516-3p	6	7	6	3	6	3	3	3	0.77018	2.36895	4.05985	0.0439144	0.200846
hsa-miR-142-5p	4738	6429	7536	5483	3371	4859	3173	2633	0.785096	12.2222	8.14089	0.00432781	0.0569828
hsa-miR-142-3p	6991	10039	8298	7064	5579	5435	4029	3646	0.793556	12.6406	9.22857	0.00238267	0.0428603
hsa-miR-1307-5p	94	90	84	94	61	35	41	69	0.79895	6.16476	8.26256	0.00404709	0.0556035
hsa-miR-188-5p	9	7	5	7	3	8	2	3	0.805093	2.55456	4.1724	0.0410875	0.196963
hsa-miR-363-5p	14	18	10	20	11	7	9	7	0.829482	3.66057	6.51496	0.0106971	0.0937098
hsa-miR-6529-3p	14	23	35	35	16	14	16	13	0.862172	4.41049	7.23351	0.00715552	0.0749206
hsa-miR-184	146	188	223	380	187	129	146	46	0.882592	7.5019	5.096	0.0239811	0.140018
hsa-miR-18b-5p	6	9	5	5	2	5	3	3	0.95879	2.43186	6.46979	0.0109724	0.0937098
hsa-miR-98-3p	15	26	20	22	9	8	14	11	0.964225	4.01655	9.99935	0.00156595	0.0380648
hsa-miR-708-3p	115	107	118	48	44	41	81	32	0.970884	6.2072	7.69128	0.00554883	0.0674396
hsa-miR-151a-5p	317	320	436	648	211	225	265	175	0.974475	8.34401	11.0913	0.000867349	0.0249166
hsa-miR-20b-3p	9	14	8	5	3	3	5	6	0.990993	2.89016	7.19188	0.00732344	0.0749206
hsa-miR-301b-3p	11	13	11	5	5	4	7	5	1.0391	3.04119	8.6586	0.00325521	0.0470713
hsa-miR-9-3p	27	23	27	42	11	23	11	12	1.04993	4.49115	10.6813	0.00108221	0.0284983
hsa-miR-374b-3p	14	21	19	13	7	9	8	8	1.05231	3.71501	11.8139	0.000587894	0.0185774
hsa-miR-144-3p	19	29	56	42	21	10	22	16	1.07422	4.78166	9.28889	0.00230548	0.0428603
hsa-miR-301a-3p	14	18	18	12	5	7	8	9	1.09893	3.5902	12.2802	0.000457779	0.0160731
hsa-miR-21-3p	39	43	51	41	17	23	14	19	1.23709	4.97869	20.2177	6.91102e-06	0.00109194
hsa-miR-181b-3p	12	21	9	10	5	5	5	6	1.31989	3.30058	13.6572	0.000219402	0.00990441
hsa-miR-144-5p	8	13	15	14	3	3	8	5	1.40678	3.20221	15.3329	9.01329e-05	0.0056964
hsa-miR-29b-3p	334	299	496	345	93	161	157	110	1.50237	7.96544	27.5074	1.56494e-07	4.94522e-05

## Sheet: B) MUTsvC
Mature.ID	Infect2d_mutante1	Infect2d_mutante2	Infect2d_mutante3	Infect2d_mutante4	Control_ileon1	Control_ileon2	Control_ileon3	Control_ileon4	logFC	logCPM	LR	PValue	FDR
hsa-miR-451a	1101	828	191	448	228	139	320	367	1.28478	8.82464	8.48869	0.00357362	0.593384
hsa-miR-374b-3p	16	12	16	14	7	9	8	8	0.82511	3.56045	7.66969	0.00561562	0.593384
hsa-miR-676-3p	35	30	23	21	70	23	50	63	-0.930298	5.31273	7.68336	0.00557324	0.593384
hsa-miR-184	181	400	323	99	192	126	144	46	0.980987	7.56585	5.05982	0.0244868	0.941702
hsa-miR-144-5p	16	8	3	7	3	3	8	5	0.870957	2.83974	4.22975	0.0397213	0.941702
hsa-miR-20b-3p	5	10	10	6	4	3	5	6	0.755757	2.73256	4.32063	0.037653	0.941702
hsa-miR-301b-3p	7	6	12	6	5	4	7	4	0.652929	2.79347	3.40367	0.0650516	0.941702
hsa-miR-181b-3p	7	9	11	6	5	5	5	6	0.641711	2.85921	3.66388	0.055604	0.941702
hsa-miR-486-5p	57	43	32	39	28	30	25	29	0.62085	5.17198	5.27413	0.0216446	0.941702
hsa-miR-29b-3p	248	169	179	191	96	157	154	109	0.607811	7.35096	5.12536	0.0235787	0.941702
hsa-miR-199b-5p	3209	2527	1570	4128	2040	1356	2052	2154	0.588891	11.2169	3.65721	0.055827	0.941702
hsa-let-7d-5p	789	1190	1041	1005	1497	1615	1159	1246	-0.455349	10.2206	3.34686	0.0673333	0.941702
hsa-miR-320b	23	19	18	26	30	34	26	30	-0.488102	4.70949	3.29072	0.0696724	0.941702
hsa-miR-125a-5p	577	819	887	749	1317	1441	700	883	-0.517287	9.84884	3.25293	0.0712961	0.941702
hsa-miR-200b-5p	69	45	48	43	71	65	55	103	-0.522014	5.97619	3.38074	0.0659624	0.941702
hsa-let-7i-3p	14	12	12	14	22	24	15	15	-0.565662	4.03173	3.83933	0.0500636	0.941702
hsa-miR-10b-3p	24	16	22	21	43	25	27	30	-0.579943	4.72246	4.2135	0.0401036	0.941702
hsa-miR-200c-3p	5445	2465	3478	3837	6967	4143	5762	6684	-0.629706	12.2432	4.65117	0.0310324	0.941702
hsa-miR-574-5p	32	39	31	25	27	36	54	80	-0.638128	5.35753	3.6615	0.0556835	0.941702
hsa-miR-615-3p	5	5	6	3	10	9	6	5	-0.6486	2.76312	3.40566	0.0649732	0.941702
hsa-miR-22-3p	189	164	200	155	403	342	168	207	-0.662238	7.83868	4.84139	0.0277845	0.941702
hsa-miR-31-5p	135	47	50	117	180	76	130	176	-0.68783	6.83914	3.30193	0.0691986	0.941702
hsa-miR-141-3p	633	157	294	253	912	304	597	463	-0.768758	8.82025	3.56891	0.058871	0.941702
hsa-miR-802	22	7	15	19	37	12	39	32	-0.912827	4.54116	5.57693	0.0181986	0.941702
hsa-miR-144-3p	53	25	16	15	22	10	22	16	0.66673	4.51751	2.89275	0.0889788	0.973894
hsa-miR-146b-5p	3769	7024	8998	2332	1933	6931	2336	4042	0.537514	12.1895	1.53216	0.215788	0.973894
hsa-miR-708-3p	53	63	99	66	45	40	80	32	0.514822	5.91262	2.56011	0.109591	0.973894
hsa-miR-301a-3p	12	8	11	10	5	7	7	9	0.460539	3.18874	2.13432	0.144034	0.973894
hsa-miR-381-3p	1208	1767	1816	1300	1156	860	1955	577	0.421481	10.3776	1.52716	0.216539	0.973894
hsa-miR-363-5p	5	13	21	8	12	7	9	7	0.418567	3.41043	1.18213	0.276923	0.973894
hsa-miR-9-5p	294	526	541	325	232	382	302	348	0.415113	8.52811	2.09283	0.147992	0.973894
hsa-let-7f-2-3p	19	17	13	18	9	11	15	16	0.412344	3.9548	1.90614	0.167392	0.973894
hsa-miR-95-3p	126	99	147	125	108	63	84	118	0.41138	6.7728	2.27502	0.131474	0.973894
hsa-miR-132-3p	126	135	184	80	56	90	108	140	0.409898	6.85141	1.58142	0.208557	0.973894
hsa-miR-130a-3p	53	34	42	45	32	34	36	29	0.404664	5.27727	2.40975	0.120582	0.973894
hsa-miR-181a-3p	92	116	86	115	79	67	61	103	0.402644	6.49935	2.30913	0.128616	0.973894
hsa-miR-101-3p	3603	2138	2824	3206	2243	1576	3017	2086	0.399828	11.3371	2.08954	0.148311	0.973894
hsa-miR-206	5	21	22	10	16	10	10	8	0.386304	3.72393	0.915893	0.338556	0.973894
hsa-miR-21-5p	208663	227114	280283	169273	126519	180581	161031	209403	0.385925	17.5758	2.14247	0.143271	0.973894
hsa-miR-34a-5p	101	45	65	64	50	64	45	51	0.38497	5.9348	1.7779	0.182407	0.973894
hsa-miR-21-3p	34	12	35	14	18	23	14	19	0.380269	4.429	1.13638	0.286418	0.973894
hsa-miR-128-1-5p	7	6	5	6	4	2	4	7	0.366244	2.50027	0.997863	0.317828	0.973894
hsa-miR-504-5p	28	54	34	23	31	17	25	34	0.364501	4.96343	1.26909	0.259937	0.973894
hsa-miR-148a-3p	168085	152442	162379	150193	78602	66400	228892	118352	0.363053	17.1019	1.10397	0.293396	0.973894
hsa-miR-374a-5p	1840	1375	1479	1773	1760	803	1006	1479	0.357015	10.4921	1.55793	0.211969	0.973894
hsa-miR-27a-5p	108	113	112	39	86	80	74	52	0.345224	6.37969	1.06796	0.301407	0.973894
hsa-miR-203b-3p	39	20	26	22	19	14	23	28	0.34061	4.60713	1.21324	0.270691	0.973894
hsa-miR-151a-5p	235	268	214	371	218	219	261	173	0.322868	7.93896	1.47779	0.22412	0.973894
hsa-miR-6529-5p	108	154	176	78	106	88	117	101	0.321755	6.86342	1.23635	0.266176	0.973894
hsa-miR-769-5p	167	126	216	181	107	150	190	107	0.319509	7.28327	1.28371	0.257211	0.973894
hsa-miR-196b-5p	306	525	306	59	573	4	224	158	0.317473	8.0761	0.169926	0.680178	0.973894
hsa-miR-363-3p	3442	7810	8225	4671	4929	4302	5995	4389	0.299948	12.4175	0.978178	0.322649	0.973894
hsa-miR-140-3p	1828	1331	1209	1878	1207	1140	1427	1317	0.29487	10.4693	1.37625	0.240741	0.973894
hsa-miR-374a-3p	534	409	600	398	391	306	501	387	0.292848	8.78479	1.25025	0.263505	0.973894
hsa-miR-422a	13	15	8	16	7	13	8	15	0.286427	3.62375	0.745253	0.387983	0.973894
hsa-miR-16-1-3p	8	10	12	10	7	8	9	9	0.2841	3.27165	0.853174	0.355656	0.973894
hsa-miR-15a-5p	77	57	56	92	61	57	44	69	0.283448	6.01853	1.07961	0.298784	0.973894
hsa-miR-25-3p	5688	9143	7887	7258	5844	5734	6438	6725	0.276855	12.7398	1.28213	0.257503	0.973894
hsa-miR-382-3p	7	8	6	9	8	6	6	5	0.275588	2.90493	0.708591	0.399912	0.973894
hsa-miR-98-3p	20	7	15	9	9	8	14	11	0.275126	3.59786	0.602975	0.437445	0.973894
hsa-miR-30a-5p	5729	4818	6832	7347	4773	5248	5779	4676	0.272202	12.4642	1.23848	0.265765	0.973894
hsa-miR-30c-2-3p	45	52	42	62	50	34	39	44	0.264813	5.54746	1.00724	0.315565	0.973894
hsa-miR-532-5p	1156	1441	1550	1289	1032	1247	1183	1067	0.263318	10.2832	1.25287	0.263006	0.973894
hsa-miR-190a-5p	29	10	15	22	14	13	17	18	0.26232	4.16107	0.637616	0.424575	0.973894
hsa-miR-106b-3p	316	541	442	469	360	330	399	392	0.255319	8.66809	1.02981	0.310204	0.973894
hsa-miR-502-3p	6	5	5	6	5	6	4	4	0.249151	2.50902	0.518339	0.471551	0.973894
hsa-miR-500a-5p	23	28	18	35	14	27	20	27	0.246334	4.63127	0.652496	0.419222	0.973894
hsa-miR-147b-5p	31	18	27	21	22	9	24	26	0.239096	4.5092	0.524708	0.46884	0.973894
hsa-miR-7-5p	20616	22889	32548	21562	14904	15255	29103	23467	0.238714	14.4604	0.678129	0.410232	0.973894
hsa-miR-106b-5p	292	202	225	380	214	220	227	274	0.231245	7.99382	0.744641	0.388178	0.973894
hsa-miR-129-5p	65	136	130	71	92	95	83	72	0.229198	6.54874	0.597266	0.439623	0.973894
hsa-miR-379-5p	33	70	64	42	62	34	53	30	0.221736	5.61602	0.466504	0.4946	0.973894
hsa-miR-500a-3p	55	58	50	58	40	54	40	56	0.221098	5.70166	0.762992	0.382394	0.973894
hsa-miR-455-5p	761	495	823	712	468	570	942	416	0.220196	9.34162	0.534556	0.464698	0.973894
hsa-miR-29c-5p	43	46	37	43	33	36	43	33	0.216402	5.31449	0.731974	0.392244	0.973894
hsa-miR-212-5p	15	33	39	11	19	19	18	27	0.214702	4.53238	0.325911	0.568077	0.973894
hsa-miR-142-3p	4172	5355	7986	3938	5751	5298	3971	3610	0.203382	12.2907	0.488209	0.484727	0.973894
hsa-miR-1306-3p	30	49	48	24	30	31	38	32	0.20205	5.15643	0.476775	0.489887	0.973894
hsa-miR-127-3p	163	216	272	234	238	200	208	126	0.198008	7.6982	0.513904	0.473454	0.973894
hsa-miR-374b-5p	505	364	483	479	466	384	394	353	0.197359	8.74482	0.667089	0.414068	0.973894
hsa-miR-135b-5p	82	90	131	55	102	85	81	44	0.196385	6.39583	0.36965	0.543195	0.973894
hsa-miR-378g	15	11	8	15	7	11	10	15	0.19141	3.61478	0.359329	0.548879	0.973894
hsa-miR-1307-5p	69	28	71	68	63	34	40	69	0.188582	5.80616	0.313753	0.575386	0.973894
hsa-miR-324-3p	7	4	5	6	5	6	3	4	0.182933	2.46339	0.266545	0.605659	0.973894
hsa-miR-132-5p	25	30	52	17	16	29	32	31	0.172792	4.87944	0.242788	0.6222	0.973894
hsa-miR-30a-3p	204	321	375	282	308	221	302	219	0.169457	8.12724	0.394853	0.529759	0.973894
hsa-miR-335-5p	26	21	20	20	25	17	17	18	0.168417	4.40297	0.373353	0.541182	0.973894
hsa-miR-136-3p	5	7	12	8	11	7	6	4	0.168001	3.00236	0.211102	0.645905	0.973894
hsa-miR-221-5p	181	199	190	177	151	204	150	160	0.166989	7.46839	0.489846	0.483996	0.973894
hsa-miR-769-3p	13	21	14	15	14	10	16	17	0.166831	3.95785	0.319419	0.571957	0.973894
hsa-miR-29c-3p	24	20	16	22	22	21	14	17	0.16356	4.3257	0.336486	0.561865	0.973894
hsa-miR-16-2-3p	12	6	10	10	10	10	6	9	0.161509	3.25596	0.254571	0.613875	0.973894
hsa-miR-500b-5p	7	9	5	12	6	9	5	9	0.158762	3.06951	0.209004	0.647549	0.973894
hsa-miR-542-3p	45	37	32	53	27	19	60	43	0.15722	5.32693	0.218189	0.640423	0.973894
hsa-miR-20b-5p	116	196	174	202	187	146	128	156	0.156571	7.35469	0.348631	0.554889	0.973894
hsa-miR-24-2-5p	139	204	219	110	138	161	182	123	0.153525	7.32181	0.293653	0.587889	0.973894
hsa-miR-185-3p	23	29	32	25	18	34	20	26	0.152752	4.71876	0.288589	0.591126	0.973894
hsa-miR-744-5p	128	138	156	124	133	89	142	128	0.149631	7.0256	0.353318	0.552241	0.973894
hsa-miR-382-5p	5	8	8	5	7	9	2	5	0.148087	2.72932	0.163969	0.685528	0.973894
hsa-miR-30d-5p	9340	9015	9985	9301	8110	8051	8620	9257	0.14517	13.1293	0.415379	0.519252	0.973894
hsa-miR-92b-3p	100	159	119	117	121	140	87	101	0.142201	6.89038	0.288229	0.591357	0.973894
hsa-miR-18a-5p	75	65	95	75	71	68	63	80	0.13721	6.2195	0.304148	0.581294	0.973894
hsa-miR-6529-3p	9	18	32	6	16	13	16	13	0.131396	3.97799	0.102668	0.748651	0.973894
hsa-miR-218-5p	576	481	490	407	396	395	588	407	0.130116	8.86951	0.265604	0.606296	0.973894
hsa-miR-138-5p	23	19	15	20	20	7	23	20	0.130063	4.25528	0.15808	0.69093	0.973894
hsa-miR-151a-3p	8448	8428	8742	8017	5957	5780	11644	7356	0.130039	12.9742	0.225975	0.634525	0.973894
hsa-miR-19b-3p	310	284	308	359	332	278	255	290	0.127586	8.24198	0.29228	0.588763	0.973894
hsa-miR-409-5p	6	6	4	8	8	4	4	6	0.12707	2.65494	0.128126	0.720383	0.973894
hsa-miR-378a-3p	7069	6594	5360	8198	4290	6999	5020	8714	0.121514	12.6731	0.186427	0.665907	0.973894
hsa-miR-34c-5p	43	43	55	49	23	43	33	75	0.121075	5.52523	0.135629	0.712665	0.973894
hsa-miR-450b-5p	116	128	133	114	85	83	146	137	0.119029	6.88686	0.194342	0.659327	0.973894
hsa-miR-454-3p	78	57	49	76	52	55	62	71	0.117814	5.97544	0.198053	0.656297	0.973894
hsa-miR-411-5p	39	82	85	43	88	61	57	26	0.117763	5.91807	0.102935	0.748336	0.973894
hsa-miR-28-3p	1468	1839	1446	2280	1493	1805	1722	1468	0.116523	10.7235	0.215734	0.64231	0.973894
hsa-miR-92b-5p	6	10	13	4	7	9	7	6	0.114861	3.01377	0.0981498	0.754061	0.973894
hsa-miR-532-3p	18	15	10	19	16	17	10	14	0.113696	3.94938	0.138931	0.709346	0.973894
hsa-miR-100-5p	2328	4753	3084	3355	3402	3351	3177	2568	0.113338	11.6675	0.176325	0.674551	0.973894
hsa-miR-340-5p	633	554	544	436	512	459	519	513	0.1131	9.02729	0.227458	0.633415	0.973894
hsa-miR-148b-3p	2368	2290	1969	3052	1857	1808	2602	2685	0.112726	11.1858	0.188475	0.664189	0.973894
hsa-miR-335-3p	89	110	98	68	84	58	89	107	0.106309	6.46822	0.150052	0.698486	0.973894
hsa-miR-660-5p	45	37	38	38	42	39	30	36	0.102847	5.27296	0.164286	0.685241	0.973894
hsa-miR-331-3p	42	43	48	42	40	40	43	39	0.102389	5.4126	0.175603	0.675179	0.973894
hsa-miR-185-5p	836	829	806	801	688	767	716	876	0.102335	9.62666	0.199314	0.655275	0.973894
hsa-miR-152-3p	1332	1248	1150	1458	1183	1024	1380	1260	0.0978753	10.2935	0.172331	0.678049	0.973894
hsa-miR-374c-5p	7	6	5	7	7	4	6	6	0.0964991	2.68293	0.0808393	0.776163	0.973894
hsa-miR-421	44	48	47	41	57	37	35	39	0.0943547	5.46296	0.129435	0.719019	0.973894
hsa-miR-125b-1-3p	44	64	62	43	45	52	69	34	0.0934282	5.69854	0.103872	0.747232	0.973894
hsa-miR-128-3p	2119	4194	4813	2305	3300	3172	3345	2775	0.0930613	11.6677	0.0977479	0.754549	0.973894
hsa-miR-30e-3p	787	1034	1126	788	893	622	1211	777	0.0927324	9.822	0.114719	0.734835	0.973894
hsa-miR-9-3p	14	16	21	10	12	22	11	12	0.0909944	3.91546	0.076967	0.781451	0.973894
hsa-miR-362-5p	57	72	61	76	49	85	43	74	0.0882508	6.02316	0.0978305	0.754449	0.973894
hsa-miR-99b-3p	47	53	52	43	42	49	45	47	0.0874951	5.57743	0.126831	0.721741	0.973894
hsa-miR-93-5p	1266	1555	1165	1926	1437	1205	1212	1717	0.0860562	10.4877	0.109168	0.741094	0.973894
hsa-miR-339-5p	239	164	103	311	221	173	138	239	0.0852916	7.63859	0.066258	0.796865	0.973894
hsa-miR-326	35	23	18	33	23	25	23	32	0.0820576	4.76623	0.0784661	0.779387	0.973894
hsa-miR-199a-5p	4331	5045	3502	6181	5045	4788	3962	4254	0.0785898	12.1796	0.09454	0.758483	0.973894
hsa-miR-425-5p	1440	1440	1426	1727	1133	1313	1814	1456	0.0784275	10.5209	0.101236	0.750351	0.973894
hsa-miR-103a-3p	3383	2443	2495	3336	2563	2388	2873	3257	0.0730129	11.4731	0.087277	0.767668	0.973894
hsa-miR-19a-3p	107	117	169	118	139	124	105	119	0.06574	6.96886	0.066634	0.796302	0.973894
hsa-miR-15b-3p	134	167	108	28	45	23	115	234	0.0655085	6.74726	0.013284	0.908242	0.973894
hsa-miR-150-5p	379	740	301	430	667	429	226	446	0.0652061	8.82292	0.034796	0.852024	0.973894
hsa-miR-106a-5p	166	230	225	258	235	227	156	224	0.0610052	7.75244	0.0560787	0.812805	0.973894
hsa-miR-409-3p	22	56	59	22	49	42	32	29	0.0592184	5.28969	0.0274797	0.868338	0.973894
hsa-miR-590-3p	10	8	11	10	12	5	10	10	0.0580646	3.33984	0.033955	0.853803	0.973894
hsa-miR-499a-5p	178	148	261	152	201	195	183	133	0.0518433	7.50604	0.0359973	0.849521	0.973894
hsa-miR-143-3p	87532	82306	79366	78839	75180	75440	83203	83646	0.0472675	16.3001	0.0441509	0.833573	0.973894
hsa-let-7f-1-3p	41	37	49	32	34	38	43	38	0.0435742	5.30287	0.0279882	0.867137	0.973894
hsa-miR-10b-5p	236	222	258	237	250	119	323	234	0.0418836	7.87944	0.0201982	0.886985	0.973894
hsa-miR-146a-5p	6116	6031	5830	7756	5282	7780	6583	5360	0.0413778	12.6309	0.0278448	0.867474	0.973894
hsa-miR-361-3p	760	727	682	629	593	634	687	804	0.0410669	9.43003	0.0303926	0.861602	0.973894
hsa-miR-378d	156	140	109	176	98	144	135	189	0.0396629	7.17108	0.0207507	0.88546	0.973894
hsa-miR-20a-5p	2491	1890	2079	2823	2022	2056	1951	3007	0.0389095	11.1614	0.0226414	0.880393	0.973894
hsa-miR-1306-5p	21	23	22	21	25	23	16	19	0.037631	4.44448	0.0195621	0.888767	0.973894
hsa-miR-497-5p	60	45	50	66	55	58	55	47	0.0370556	5.78323	0.0214277	0.88362	0.973894
hsa-miR-671-5p	14	15	20	13	8	30	11	12	0.0353744	3.99115	0.00925523	0.923358	0.973894
hsa-miR-142-5p	3153	3805	5090	2201	3475	4736	3127	2607	0.0309119	11.7832	0.0105768	0.918087	0.973894
hsa-miR-32-5p	443	258	442	316	454	211	446	320	0.0282203	8.49898	0.00871838	0.925608	0.973894
hsa-miR-99b-5p	622	841	868	629	771	805	657	674	0.0258742	9.51912	0.0112266	0.915618	0.973894
hsa-miR-148a-5p	234	271	226	266	192	192	281	314	0.0254095	7.95152	0.00960231	0.921939	0.973894
hsa-miR-1271-5p	409	585	661	334	485	407	594	467	0.0253174	8.9457	0.00829662	0.927424	0.973894
hsa-miR-210-3p	99	77	89	75	89	102	75	69	0.0218258	6.40755	0.00743488	0.931287	0.973894
hsa-miR-330-3p	87	120	113	81	103	123	84	85	0.0208902	6.64482	0.00643018	0.936087	0.973894
hsa-miR-199b-3p	3880	3222	3218	4093	4036	3857	3373	2962	0.0187462	11.8061	0.00610573	0.937717	0.973894
hsa-miR-23a-3p	1312	821	750	1111	937	1135	833	1039	0.0187303	9.95534	0.00508171	0.94317	0.973894
hsa-miR-199a-3p	7770	6454	6449	8195	8089	7724	6755	5929	0.0187161	12.808	0.00609014	0.937797	0.973894
hsa-miR-93-3p	18	24	25	19	28	18	19	21	-0.0198863	4.45658	0.00508134	0.943172	0.973894
hsa-miR-340-3p	39	63	53	35	49	46	48	50	-0.021449	5.59531	0.00633336	0.936569	0.973894
hsa-miR-378c	283	239	175	349	193	306	199	365	-0.0219509	8.04577	0.00532904	0.941806	0.973894
hsa-miR-15b-5p	233	290	149	331	237	211	211	360	-0.0234089	7.98506	0.00608224	0.937837	0.973894
hsa-miR-223-5p	89	121	67	41	39	149	65	72	-0.0291625	6.33727	0.00547775	0.941001	0.973894
hsa-miR-32-3p	18	15	12	14	18	8	19	15	-0.0293015	3.95185	0.00906783	0.924136	0.973894
hsa-let-7i-5p	47577	59578	59514	58700	46192	68940	55248	59683	-0.0297322	15.7969	0.0151187	0.90214	0.973894
hsa-miR-378f	16	15	11	20	9	20	11	23	-0.0310234	4.02733	0.00877247	0.925378	0.973894
hsa-miR-423-5p	597	698	788	570	577	757	670	715	-0.0357922	9.392	0.0220288	0.88201	0.973894
hsa-miR-30e-5p	3052	2269	3641	2801	3103	3008	3226	2777	-0.0424055	11.5436	0.0303521	0.861694	0.973894
hsa-miR-574-3p	86	64	47	118	73	90	55	107	-0.0428748	6.33094	0.0180381	0.893161	0.973894
hsa-miR-708-5p	67	70	76	81	92	108	50	54	-0.0462912	6.23103	0.025157	0.873976	0.973894
hsa-miR-203a-3p	3408	2559	2438	2076	2306	2980	2369	3169	-0.0464961	11.3791	0.03305	0.855742	0.973894
hsa-miR-874-3p	12	7	5	11	16	7	6	7	-0.046749	3.24759	0.0160686	0.899129	0.973894
hsa-miR-370-3p	11	24	25	10	24	16	21	11	-0.0485411	4.18229	0.0189444	0.890526	0.973894
hsa-miR-378i	156	149	111	241	118	232	138	195	-0.0506718	7.39331	0.0272094	0.868981	0.973894
hsa-miR-1307-3p	467	693	826	420	552	638	610	692	-0.0507107	9.25931	0.0344344	0.852786	0.973894
hsa-miR-98-5p	797	1019	1176	758	1027	1011	977	883	-0.0561055	9.90146	0.0518367	0.819898	0.973894
hsa-let-7g-5p	28009	29253	26565	28841	28016	26513	30478	32771	-0.0639922	14.8141	0.0791332	0.778475	0.973894
hsa-miR-214-3p	154	142	122	194	153	217	120	152	-0.0664278	7.29658	0.0602749	0.806062	0.973894
hsa-miR-10a-5p	25832	17361	24242	16145	29156	11012	31665	15865	-0.0693995	14.386	0.0426109	0.83646	0.973894
hsa-miR-30b-5p	646	328	235	662	563	368	397	635	-0.0695673	8.90637	0.0410203	0.839499	0.973894
hsa-miR-28-5p	270	388	410	324	412	378	392	281	-0.0711326	8.48098	0.0782322	0.779708	0.973894
hsa-miR-328-3p	42	81	82	49	73	92	49	54	-0.0791573	6.03747	0.0654575	0.798069	0.973894
hsa-miR-299-3p	17	23	23	18	33	22	20	10	-0.0807474	4.40401	0.0588787	0.808277	0.973894
hsa-miR-455-3p	63	52	40	115	67	93	54	74	-0.0848195	6.13793	0.0658468	0.797483	0.973894
hsa-miR-425-3p	117	151	82	169	112	156	109	175	-0.085175	7.06988	0.0855967	0.769852	0.973894
hsa-miR-31-3p	12	3	5	11	5	2	12	13	-0.0860719	3.11579	0.0329416	0.855976	0.973894
hsa-miR-320a-3p	792	483	666	812	690	801	711	722	-0.0867935	9.47185	0.119181	0.729925	0.973894
hsa-miR-671-3p	5	13	17	8	12	10	11	12	-0.0872494	3.49742	0.0632626	0.801412	0.973894
hsa-miR-543	18	34	41	15	40	35	21	17	-0.0879655	4.80861	0.0565275	0.812071	0.973894
hsa-miR-92a-3p	4922	5696	5612	5470	5886	5816	5313	6097	-0.0909362	12.4517	0.161759	0.687543	0.973894
hsa-miR-183-5p	805	660	678	847	648	485	1026	1028	-0.092426	9.59367	0.104291	0.74674	0.973894
hsa-miR-27a-3p	1828	2169	2285	1655	2112	2669	1873	1843	-0.098513	11.0047	0.15746	0.691506	0.973894
hsa-miR-380-3p	3	5	5	5	7	5	4	4	-0.0985417	2.37641	0.0766368	0.781908	0.973894
hsa-miR-3613-5p	150	144	222	164	201	135	221	171	-0.0986136	7.46255	0.139412	0.708866	0.973894
hsa-miR-181c-3p	19	14	8	18	15	14	16	18	-0.100159	3.99456	0.108794	0.741522	0.973894
hsa-miR-1260b	65	34	21	28	55	15	49	40	-0.101346	5.27922	0.0649679	0.79881	0.973894
hsa-miR-16-5p	592	681	545	706	752	744	487	732	-0.105765	9.35622	0.178719	0.672477	0.973894
hsa-let-7e-5p	557	544	486	614	617	626	539	587	-0.106677	9.1593	0.214204	0.643492	0.973894
hsa-miR-195-5p	150	152	128	165	176	161	147	157	-0.106915	7.27559	0.205725	0.650139	0.973894
hsa-miR-107	184	121	123	178	177	156	139	183	-0.108435	7.30577	0.177045	0.673925	0.973894
hsa-miR-26b-5p	4267	4213	4109	4324	4888	4408	4880	4077	-0.110064	12.1021	0.236386	0.626829	0.973894
hsa-miR-1260a	60	32	19	26	53	12	46	37	-0.112226	5.17359	0.074024	0.785565	0.973894
hsa-miR-330-5p	58	77	80	58	66	82	73	73	-0.113543	6.15718	0.205145	0.6506	0.973894
hsa-miR-130b-3p	34	16	20	34	26	27	27	33	-0.113991	4.79101	0.147044	0.701376	0.973894
hsa-miR-126-5p	186	194	186	174	264	153	172	212	-0.114642	7.59444	0.203445	0.651955	0.973894
hsa-miR-1-3p	1085	920	741	825	955	877	1082	961	-0.11763	9.86285	0.24002	0.624192	0.973894
hsa-miR-126-3p	19589	27006	25256	17355	21555	19577	29274	26609	-0.121066	14.5067	0.218518	0.640171	0.973894
hsa-miR-181d-5p	106	91	99	99	115	125	96	95	-0.123019	6.69646	0.26099	0.609441	0.973894
hsa-miR-423-3p	1404	1612	1843	1315	1708	1858	1362	1804	-0.124928	10.6563	0.263344	0.607832	0.973894
hsa-miR-147b-3p	638	392	488	359	491	242	754	568	-0.130282	8.94259	0.155048	0.693757	0.973894
hsa-miR-148b-5p	44	59	59	47	60	49	57	64	-0.137801	5.79245	0.299392	0.584264	0.973894
hsa-miR-214-5p	71	82	92	84	86	98	123	57	-0.140282	6.44628	0.256155	0.612774	0.973894
hsa-miR-324-5p	11	9	8	13	9	12	10	15	-0.147863	3.50409	0.232789	0.629463	0.973894
hsa-miR-222-3p	713	1120	942	741	1034	1404	722	743	-0.149944	9.85767	0.273436	0.601036	0.973894
hsa-miR-411-3p	4	9	8	4	11	4	8	4	-0.153073	2.82537	0.15693	0.691999	0.973894
hsa-miR-24-3p	3727	3893	4924	3167	4160	5341	4094	3942	-0.158607	12.0211	0.406705	0.523647	0.973894
hsa-miR-125b-2-3p	8	14	9	10	14	13	9	9	-0.161922	3.46566	0.268579	0.604287	0.973894
hsa-miR-18a-3p	17	19	21	17	21	25	13	24	-0.162219	4.33712	0.326888	0.567497	0.973894
hsa-miR-24-1-5p	27	25	26	18	29	32	26	20	-0.162428	4.68693	0.338836	0.560502	0.973894
hsa-miR-200a-5p	1276	796	957	930	693	657	1828	1254	-0.163046	10.0352	0.239089	0.624865	0.973894
hsa-miR-628-5p	10	9	10	8	11	10	6	13	-0.163521	3.33545	0.271457	0.602356	0.973894
hsa-miR-151b	14	19	16	21	25	21	18	15	-0.166717	4.26307	0.338349	0.560783	0.973894
hsa-let-7d-3p	71	128	157	72	126	113	133	110	-0.170965	6.83524	0.328924	0.566293	0.973894
hsa-miR-141-5p	59	21	41	31	33	21	77	41	-0.175166	5.35841	0.206886	0.649219	0.973894
hsa-miR-30c-1-3p	10	14	13	10	16	10	12	14	-0.175742	3.69162	0.354417	0.551623	0.973894
hsa-miR-182-5p	2529	1430	1825	2068	1933	1157	3227	2571	-0.178717	11.0313	0.314364	0.575014	0.973894
hsa-miR-505-3p	62	37	51	50	59	50	60	58	-0.182892	5.74892	0.502843	0.478253	0.973894
hsa-miR-193a-5p	16	15	21	15	19	32	14	11	-0.18316	4.1967	0.304913	0.580818	0.973894
hsa-miR-187-3p	13	43	18	19	26	52	19	9	-0.184351	4.65259	0.160324	0.688859	0.973894
hsa-miR-450a-5p	169	241	275	167	193	235	288	252	-0.184665	7.832	0.481397	0.48779	0.973894
hsa-miR-23b-3p	1034	591	500	964	787	817	911	998	-0.185728	9.68965	0.429973	0.512002	0.973894
hsa-miR-30c-5p	1349	1450	1056	1567	1853	1443	1304	1579	-0.188423	10.5026	0.579648	0.44645	0.973894
hsa-miR-181a-2-3p	6	9	6	4	9	5	7	7	-0.193895	2.8096	0.311147	0.576977	0.973894
hsa-miR-152-5p	10	11	13	11	14	12	16	9	-0.197522	3.63748	0.439949	0.507147	0.973894
hsa-miR-25-5p	7	18	15	13	25	10	10	15	-0.204749	3.86067	0.319682	0.571799	0.973894
hsa-miR-652-3p	174	94	88	168	127	155	125	197	-0.207033	7.14548	0.477528	0.489544	0.973894
hsa-miR-122-5p	16	24	36	21	34	34	22	22	-0.208898	4.71639	0.453306	0.500769	0.973894
hsa-miR-140-5p	255	318	348	213	403	365	272	273	-0.211515	8.25967	0.636311	0.42505	0.973894
hsa-miR-145-5p	3840	2214	1868	4239	3430	3808	3220	3673	-0.216606	11.6825	0.545559	0.460138	0.973894
hsa-miR-320c	5	5	4	6	6	8	5	6	-0.221805	2.63582	0.426936	0.513496	0.973894
hsa-miR-9985	8	7	6	6	8	7	7	8	-0.229521	2.92711	0.523097	0.469524	0.973894
hsa-miR-30d-3p	30	29	34	27	34	33	40	33	-0.23255	5.04015	0.835257	0.360757	0.973894
hsa-miR-192-3p	27	7	4	22	21	8	17	26	-0.239092	4.11328	0.253354	0.614723	0.973894
hsa-miR-26a-2-3p	10	8	9	7	10	8	11	11	-0.240586	3.31896	0.619935	0.431071	0.973894
hsa-miR-221-3p	876	993	764	1029	1095	1710	630	894	-0.24071	9.96485	0.62856	0.427884	0.973894
hsa-miR-7-1-3p	70	42	45	61	60	39	99	60	-0.245045	5.90702	0.624374	0.429426	0.973894
hsa-miR-1248	5	8	4	4	5	6	7	6	-0.245489	2.61021	0.491439	0.483286	0.973894
hsa-let-7a-5p	10020	13071	10326	10943	13964	13244	12437	13000	-0.247077	13.5658	1.14451	0.284701	0.973894
hsa-miR-143-5p	320	204	292	272	356	337	297	302	-0.248638	8.21968	1.02059	0.31238	0.973894
hsa-let-7b-3p	18	27	28	10	25	30	26	19	-0.256994	4.53943	0.611069	0.434385	0.973894
hsa-miR-193b-3p	8	10	8	12	9	17	9	12	-0.259902	3.47751	0.689684	0.406272	0.973894
hsa-miR-365a-3p	11	10	12	13	12	19	12	13	-0.260588	3.72917	0.781432	0.376703	0.973894
hsa-miR-365b-3p	11	10	12	13	12	19	12	13	-0.260588	3.72917	0.781432	0.376703	0.973894
hsa-miR-23b-5p	7	5	8	6	8	4	8	9	-0.266005	2.84677	0.623049	0.429916	0.973894
hsa-miR-96-5p	454	177	287	323	359	159	619	367	-0.276751	8.42459	0.546263	0.459849	0.973894
hsa-miR-1468-5p	54	80	87	61	84	81	102	74	-0.276869	6.28984	1.11769	0.290417	0.973894
hsa-miR-219a-1-3p	9	12	11	8	9	12	12	14	-0.277276	3.50217	0.839595	0.359513	0.973894
hsa-miR-27b-5p	12	14	13	8	13	12	15	18	-0.290335	3.73971	0.905015	0.34144	0.973894
hsa-miR-26b-3p	4	8	5	5	9	6	7	6	-0.296437	2.73651	0.745039	0.388051	0.973894
hsa-miR-204-5p	17	19	24	12	22	36	13	18	-0.29695	4.35431	0.783009	0.376223	0.973894
hsa-miR-301a-5p	11	19	21	15	24	20	18	19	-0.304074	4.24545	1.11958	0.290009	0.973894
hsa-miR-99a-5p	894	2670	1572	1477	2221	2004	2215	1749	-0.308561	10.8539	0.989859	0.319777	0.973894
hsa-miR-33a-5p	5	4	10	5	10	4	6	9	-0.309534	2.79323	0.68973	0.406256	0.973894
hsa-miR-181a-5p	1315	1694	1613	2064	2246	2744	1385	1914	-0.310029	10.8705	1.27432	0.258957	0.973894
hsa-let-7b-5p	3624	3630	3296	3845	4744	4726	4063	4353	-0.313205	11.9786	1.89845	0.168252	0.973894
hsa-miR-375-3p	1955	1165	1138	1508	1969	1179	1938	2087	-0.315045	10.6599	1.25895	0.26185	0.973894
hsa-miR-181b-5p	639	768	806	793	882	1370	613	880	-0.317379	9.72164	1.31297	0.251858	0.973894
hsa-let-7c-5p	259	474	343	359	510	466	418	396	-0.317729	8.65694	1.50875	0.21933	0.973894
hsa-miR-484	223	157	149	200	248	281	155	224	-0.318191	7.67971	1.39167	0.238124	0.973894
hsa-miR-191-5p	6158	6874	6474	6604	9227	7570	7575	8187	-0.318495	12.8404	1.95098	0.162482	0.973894
hsa-miR-125b-5p	419	605	558	579	808	868	514	521	-0.326815	9.2513	1.4596	0.226994	0.973894
hsa-miR-1343-3p	16	33	35	19	36	36	26	32	-0.338071	4.88498	1.24202	0.265082	0.973894
hsa-miR-139-3p	13	9	10	12	17	9	15	13	-0.340279	3.68461	1.28029	0.257844	0.973894
hsa-miR-29a-3p	1025	1208	1017	1242	1425	1739	1167	1397	-0.3508	10.3197	2.10192	0.147115	0.973894
hsa-miR-186-5p	1747	1648	1568	1761	2307	2297	1855	2162	-0.358671	10.9059	2.44241	0.118094	0.973894
hsa-miR-200b-3p	10033	4962	8858	7076	9674	7164	10895	12008	-0.361748	13.1089	1.6242	0.202507	0.973894
hsa-miR-378a-5p	29	26	29	25	31	45	22	41	-0.36646	4.97738	1.70431	0.191726	0.973894
hsa-miR-133b	15	9	5	16	17	17	10	15	-0.370552	3.7706	1.06392	0.302322	0.973894
hsa-miR-495-3p	10	19	11	15	21	21	18	12	-0.389784	4.01876	1.58468	0.208088	0.973894
hsa-let-7e-3p	8	8	6	7	10	13	7	7	-0.391395	3.14183	1.46519	0.226106	0.973894
hsa-miR-26a-5p	24350	23856	29963	23881	39119	34585	33330	27455	-0.398217	14.8517	2.76157	0.0965534	0.973894
hsa-miR-192-5p	93029	40103	62002	66213	91880	31361	120285	100911	-0.398275	16.2085	1.15585	0.282328	0.973894
hsa-miR-215-5p	46060	15693	22523	29270	46181	4479	55232	44402	-0.404512	15.0093	0.608899	0.435203	0.973894
hsa-miR-147a	17	7	12	10	13	5	28	15	-0.410812	3.77995	1.05895	0.303456	0.973894
hsa-miR-133a-3p	42	25	14	47	52	50	27	44	-0.419842	5.25899	1.40928	0.235175	0.973894
hsa-miR-10a-3p	94	46	51	54	141	45	87	55	-0.421794	6.17202	1.36794	0.242165	0.973894
hsa-miR-194-3p	204	153	173	183	228	119	281	326	-0.422489	7.70808	1.9413	0.163527	0.973894
hsa-miR-30b-3p	5	5	4	5	6	5	7	7	-0.43245	2.52821	1.61482	0.203815	0.973894
hsa-miR-139-5p	310	260	277	323	413	292	541	344	-0.442026	8.4322	2.84722	0.0915318	0.973894
hsa-miR-17-3p	13	14	13	12	15	21	21	16	-0.458528	3.99304	2.65482	0.103237	0.973894
hsa-miR-582-5p	6	4	2	10	6	7	7	10	-0.462022	2.79717	1.30357	0.253563	0.973894
hsa-miR-145-3p	410	476	698	339	832	722	582	530	-0.472932	9.16441	2.75832	0.0967501	0.973894
hsa-miR-149-5p	16	21	24	16	21	37	26	24	-0.475005	4.56162	2.70336	0.100137	0.973894
hsa-miR-194-5p	27616	8497	13961	18987	30025	8376	29997	27741	-0.477251	14.3339	1.40501	0.235886	0.973894
hsa-miR-200a-3p	14691	4506	9486	7438	14369	9302	13807	13097	-0.485561	13.4037	2.16045	0.141604	0.973894
hsa-miR-22-5p	46	51	60	30	78	70	56	58	-0.486542	5.81675	3.03887	0.0812926	0.973894
hsa-miR-215-3p	436	194	195	352	443	53	596	579	-0.506262	8.47834	1.00427	0.316279	0.973894
hsa-miR-345-3p	7	5	3	3	10	8	3	5	-0.554453	2.56387	2.00136	0.157158	0.973894
hsa-miR-424-5p	7	3	2	6	8	6	4	8	-0.56791	2.59405	2.27118	0.131799	0.973894
hsa-miR-200c-5p	6	2	3	4	5	5	8	5	-0.631589	2.33825	2.8403	0.0919269	0.973894
hsa-miR-331-5p	42	48	56	42	35	48	63	40	0.0160972	5.56598	0.0034886	0.952901	0.977571
hsa-miR-155-5p	693	1318	772	1099	937	1367	621	1007	-0.018951	9.93275	0.00390661	0.950162	0.977571
hsa-let-7f-5p	24173	33844	26798	25023	28120	24912	28612	29117	-0.0120639	14.7511	0.00259664	0.95936	0.981023
hsa-miR-223-3p	150	161	48	100	79	164	75	146	-0.0162132	6.85704	0.00188161	0.965401	0.984026
hsa-let-7a-3p	154	185	268	116	181	166	219	152	0.00827937	7.49636	0.00081648	0.977204	0.992865
hsa-miR-449a	4	5	6	7	2	14	3	3	0.00994095	2.57144	0.000472316	0.982661	0.995219
hsa-miR-342-3p	170	158	136	218	222	157	143	164	-0.0045292	7.42258	0.000299274	0.986198	0.99562
hsa-miR-196a-5p	625	470	518	280	693	28	737	444	-0.00665419	8.89133	0.000134063	0.990762	0.997052
hsa-miR-27b-3p	16183	11597	11696	14003	13147	11127	14000	15144	0.00166511	13.7059	4.67776e-05	0.994543	0.997108
hsa-miR-17-5p	1439	1381	1453	1779	1448	1394	1366	1840	0.00086746	10.5634	1.31399e-05	0.997108	0.997108
