# Supplementary material for: miR-215 Modulates Ubiquitination to Impair Inflammasome Activation and Autophagy During Salmonella Typhimurium Infection in Porcine Intestinal Cells
Source: Animals (Basel). 2025 Feb 4;15(3):431. doi: 10.3390/ani15030431 (PMC11815736; doi:10.3390/ani15030431)
Supplement: Supplementary file 1 [file animals-15-00431-s001.zip › animals-3407027-supplementary/Table S2_prots.xlsx]

## Sheet: proteins.csv
Protein Group	Protein ID	Accession	Significance	Coverage (%)	#Peptides	#Unique	PTM	C2 Area	C3 Area	215-2 Area	215-3 Area	RATIO MIMIC215/C-MIMIC	Fold Change MIMIC215/C-MIMIC	C-ST-2 Area	C-ST-3 Area	215-ST-2 Area	215-ST-3 Area	RATIO MIMIC215_ST/C-_ST	Fold Change MIMIC215_ST/C-_ST	C2 Area (top-3 peptides)	C3 Area (top-3 peptides)	215-2 Area (top-3 peptides)	215-3 Area (top-3 peptides)	RATIO MIMIC215/C-MIMIC (top 3 peptides)	C-ST-2 Area (top-3 peptides)	C-ST-3 Area (top-3 peptides)	215-ST-2 Area (top-3 peptides)	215-ST-3 Area (top-3 peptides)	RATIO MIMIC215_ST/C-MIMIC_ST (top 3 peptides)	Sample Profile (Ratio)	215 Area	215-ST Area	C-ST Area	C Area	215 Area (top-3 peptides)	215-ST Area (top-3 peptides)	C-ST Area (top-3 peptides)	C Area (top-3 peptides)	Group Profile (Ratio)	Avg. Mass	Description	Uniprot ID	Uniprot Gene Name
1480	5714	tr|A0A5K1UL34|A0A5K1UL34_PIG	55.29	7	1	1		3835300	2994000	1319900	1148800	0.361487	-2.76635	1720500	1273000	3666400	3047700	2.24289	2.24289	3835300	2994000	1319900	1148800	0.361487	1720500	1273000	3666400	3047700	2.24289	0.73:0.47:0.69:0.58:0.34:0.30:0.96:0.79:0.45:0.33:1.00:0.78	1234400	3357100	1496700	3414700	1234400	3357100	1496700	3414700	0.67:0.71:0.36:0.98:0.44:1.00	44125	PVR cell adhesion molecule OS=Sus scrofa OX=9823 GN=PVR PE=1 SV=1	A0A5K1UL34	PVR
505	3351	tr|A0A5G2QR28|A0A5G2QR28_PIG	47.45	7	2	2		3280200	4097700	1135700	1927700	0.415213	-2.4084	1624600	2900900	3275800	2240100	1.21885	1.21885	3280200	4097700	1135700	1927700	0.415213	1624600	2900900	3275800	2240100	1.21885	0.57:0.91:0.94:1.44:0.35:0.59:1.00:0.68:0.50:0.88:1.00:1.25	1531700	2758000	2834300	3688900	1531700	2758000	2834300	3688900	0.66:1.06:0.42:0.75:0.77:1.00	39955	3-hydroxyisobutyrate dehydrogenase mitochondrial OS=Sus scrofa OX=9823 GN=HIBADH PE=1 SV=1	A0A5G2QR28	HIBADH
636	1785	tr|F1RLC4|F1RLC4_PIG	92.8	27	7	7	Carbamidomethylation	11122000	12381000	4206000	5865000	0.428498	-2.33373	4854100	6492800	11029000	9296300	1.79126	1.79126	7656500	9236100	2856100	3839200	0.396345	3391700	4624700	7457700	6801100	1.7787	1.14:1.26:1.15:1.20:0.37:0.50:0.97:0.89:0.44:0.60:1.00:1.21	5035500	10163000	5673400	11752000	3347700	7129400	4008200	8446300	1.09:1.07:0.40:0.84:0.47:1.00	47009	Lysyl oxidase homolog OS=Sus scrofa OX=9823 GN=LOX PE=3 SV=1	F1RLC4	LOX
1536	6597	tr|I3L9E5|I3L9E5_PIG	48.63	3	1	1		570790	860940	295220	358910	0.456881	-2.18875	296400	268900	583720	691490	2.25581	2.25581	570790	860940	295220	358910	0.456881	296400	268900	583720	691490	2.25581	1.04:1.68:1.78:1.01:0.52:0.63:1.02:1.21:0.52:0.47:1.00:1.51	327060	637600	282650	715870	327060	637600	282650	715870	1.08:1.11:0.46:0.89:0.39:1.00	48476	Uncharacterized protein OS=Sus scrofa OX=9823 GN=CEACAM1 PE=1 SV=3	I3L9E5	CEACAM1
1536	6709	tr|A0A287BEC3|A0A287BEC3_PIG	48.63	3	1	1		570790	860940	295220	358910	0.456881	-2.18875	296400	268900	583720	691490	2.25581	2.25581	570790	860940	295220	358910	0.456881	296400	268900	583720	691490	2.25581	1.04:1.68:1.78:1.01:0.52:0.63:1.02:1.21:0.52:0.47:1.00:1.51	327060	637600	282650	715870	327060	637600	282650	715870	1.08:1.11:0.46:0.89:0.39:1.00	41333	Carcinoembryonic antigen-related cell adhesion molecule 5 isoform X2 OS=Sus scrofa OX=9823 GN=CEACAM1 PE=1 SV=1	A0A287BEC3	CEACAM1
1536	6710	tr|A0A286ZYT5|A0A286ZYT5_PIG	48.63	3	1	1		570790	860940	295220	358910	0.456881	-2.18875	296400	268900	583720	691490	2.25581	2.25581	570790	860940	295220	358910	0.456881	296400	268900	583720	691490	2.25581	1.04:1.68:1.78:1.01:0.52:0.63:1.02:1.21:0.52:0.47:1.00:1.51	327060	637600	282650	715870	327060	637600	282650	715870	1.08:1.11:0.46:0.89:0.39:1.00	42143	Uncharacterized protein OS=Sus scrofa OX=9823 GN=CEACAM1 PE=1 SV=2	A0A286ZYT5	CEACAM1
1320	3899	tr|A0A287BJR7|A0A287BJR7_PIG	55.15	2	1	1		436200	107790	34409	223490	0.474088	-2.10931	227260	122300	114500	0	0.327555	-3.05293	436200	107790	34409	223490	0.474088	227260	122300	114500	0	0.327555	0:0.20:0.16:0.58:0.08:0.51:0.26:0:0.52:0.28:1.00:0.25	128950	114500	174780	271990	128950	114500	174780	271990	0.33:0.60:0.47:0.42:0.64:1.00	128388	AP2-associated protein kinase 1 OS=Sus scrofa OX=9823 GN=AAK1 PE=4 SV=1	A0A287BJR7	AAK1
1320	3904	tr|A0A5G2QJD9|A0A5G2QJD9_PIG	55.15	1	1	1		436200	107790	34409	223490	0.474088	-2.10931	227260	122300	114500	0	0.327555	-3.05293	436200	107790	34409	223490	0.474088	227260	122300	114500	0	0.327555	0:0.20:0.16:0.58:0.08:0.51:0.26:0:0.52:0.28:1.00:0.25	128950	114500	174780	271990	128950	114500	174780	271990	0.33:0.60:0.47:0.42:0.64:1.00	141121	AP2-associated protein kinase 1 OS=Sus scrofa OX=9823 GN=AAK1 PE=4 SV=1	A0A5G2QJD9	AAK1
1320	3903	tr|A0A5G2QPT0|A0A5G2QPT0_PIG	55.15	1	1	1		436200	107790	34409	223490	0.474088	-2.10931	227260	122300	114500	0	0.327555	-3.05293	436200	107790	34409	223490	0.474088	227260	122300	114500	0	0.327555	0:0.20:0.16:0.58:0.08:0.51:0.26:0:0.52:0.28:1.00:0.25	128950	114500	174780	271990	128950	114500	174780	271990	0.33:0.60:0.47:0.42:0.64:1.00	134210	AP2-associated protein kinase 1 OS=Sus scrofa OX=9823 GN=AAK1 PE=4 SV=1	A0A5G2QPT0	AAK1
1320	3909	tr|A0A5S8KKS4|A0A5S8KKS4_PIG	55.15	1	1	1		436200	107790	34409	223490	0.474088	-2.10931	227260	122300	114500	0	0.327555	-3.05293	436200	107790	34409	223490	0.474088	227260	122300	114500	0	0.327555	0:0.20:0.16:0.58:0.08:0.51:0.26:0:0.52:0.28:1.00:0.25	128950	114500	174780	271990	128950	114500	174780	271990	0.33:0.60:0.47:0.42:0.64:1.00	137181	AP2-associated protein kinase 1 OS=Sus scrofa OX=9823 GN=AAK1 PE=4 SV=1	A0A5S8KKS4	AAK1
1320	3908	tr|A0A5G2QN33|A0A5G2QN33_PIG	55.15	1	1	1		436200	107790	34409	223490	0.474088	-2.10931	227260	122300	114500	0	0.327555	-3.05293	436200	107790	34409	223490	0.474088	227260	122300	114500	0	0.327555	0:0.20:0.16:0.58:0.08:0.51:0.26:0:0.52:0.28:1.00:0.25	128950	114500	174780	271990	128950	114500	174780	271990	0.33:0.60:0.47:0.42:0.64:1.00	133330	AP2-associated protein kinase 1 OS=Sus scrofa OX=9823 GN=AAK1 PE=4 SV=1	A0A5G2QN33	AAK1
1320	3907	tr|A0A5G2QTU9|A0A5G2QTU9_PIG	55.15	1	1	1		436200	107790	34409	223490	0.474088	-2.10931	227260	122300	114500	0	0.327555	-3.05293	436200	107790	34409	223490	0.474088	227260	122300	114500	0	0.327555	0:0.20:0.16:0.58:0.08:0.51:0.26:0:0.52:0.28:1.00:0.25	128950	114500	174780	271990	128950	114500	174780	271990	0.33:0.60:0.47:0.42:0.64:1.00	130015	AP2-associated protein kinase 1 OS=Sus scrofa OX=9823 GN=AAK1 PE=4 SV=1	A0A5G2QTU9	AAK1
1320	3906	tr|A0A287A4E3|A0A287A4E3_PIG	55.15	2	1	1		436200	107790	34409	223490	0.474088	-2.10931	227260	122300	114500	0	0.327555	-3.05293	436200	107790	34409	223490	0.474088	227260	122300	114500	0	0.327555	0:0.20:0.16:0.58:0.08:0.51:0.26:0:0.52:0.28:1.00:0.25	128950	114500	174780	271990	128950	114500	174780	271990	0.33:0.60:0.47:0.42:0.64:1.00	122821	AP2-associated protein kinase 1 OS=Sus scrofa OX=9823 GN=AAK1 PE=4 SV=2	A0A287A4E3	AAK1
1320	3905	tr|A0A5G2R7D0|A0A5G2R7D0_PIG	55.15	2	1	1		436200	107790	34409	223490	0.474088	-2.10931	227260	122300	114500	0	0.327555	-3.05293	436200	107790	34409	223490	0.474088	227260	122300	114500	0	0.327555	0:0.20:0.16:0.58:0.08:0.51:0.26:0:0.52:0.28:1.00:0.25	128950	114500	174780	271990	128950	114500	174780	271990	0.33:0.60:0.47:0.42:0.64:1.00	126135	AP2-associated protein kinase 1 OS=Sus scrofa OX=9823 GN=AAK1 PE=4 SV=1	A0A5G2R7D0	AAK1
1342	4916	tr|F1RSC3|F1RSC3_PIG	59.63	3	1	1		546080	345200	308990	138340	0.501896	-1.99244	605770	530610	539940	1052100	1.40098	1.40098	546080	345200	308990	138340	0.501896	605770	530610	539940	1052100	1.40098	0.44:0.70:2.11:2.71:0.57:0.25:0.99:1.93:1.11:0.97:1.00:0.63	223660	796000	568190	445640	223660	796000	568190	445640	0.70:2.95:0.50:1.79:1.27:1.00	51219	Carboxypeptidase OS=Sus scrofa OX=9823 GN=SCPEP1 PE=1 SV=3	F1RSC3	SCPEP1
1138	5159	tr|A0A287AM82|A0A287AM82_PIG	45.97	5	1	1		474930	451240	172770	292990	0.502888	-1.98851	465900	253230	838960	472870	1.82419	1.82419	474930	451240	172770	292990	0.502888	465900	253230	838960	472870	1.82419	3.51:7.43:4.64:5.24:0.36:0.62:1.77:1.00:0.98:0.53:1.00:0.95	232880	655910	359570	463090	232880	655910	359570	463090	5.61:5.07:0.50:1.42:0.78:1.00	23344	Anterior gradient 2 protein disulphide isomerase family member OS=Sus scrofa OX=9823 GN=AGR2 PE=1 SV=2	A0A287AM82	AGR2
1071	3461	tr|A0A5G2QPN0|A0A5G2QPN0_PIG	64.19	6	1	1		426170	517460	119220	379880	0.528915	-1.89066	1364500	1235200	637230	584580	0.469981	-2.12774	426170	517460	119220	379880	0.528915	1364500	1235200	637230	584580	0.469981	1.79:1.22:1.44:1.12:0.28:0.89:1.50:1.37:3.20:2.90:1.00:1.21	499100	610900	1299800	471820	499100	610900	1299800	471820	1.36:1.15:1.06:1.29:2.75:1.00	29393	MICOS complex subunit OS=Sus scrofa OX=9823 GN=APOOL PE=1 SV=1	A0A5G2QPN0	APOOL
1030	1997	tr|F1SV47|F1SV47_PIG	35.5	5	3	3		1589800	7159800	2038300	2856900	0.559477	-1.78738	2487800	1776600	2053800	1571700	0.850178	-1.17622	1589800	7159800	2038300	2856900	0.559477	2487800	1776600	2053800	1571700	0.850178	0.95:0.77:0.63:0.78:1.28:1.80:1.29:0.99:1.56:1.12:1.00:4.50	2447600	1812700	2132200	4374800	2447600	1812700	2132200	4374800	0.31:0.26:0.56:0.41:0.49:1.00	104030	Thyroid hormone receptor associated protein 3 OS=Sus scrofa OX=9823 GN=THRAP3 PE=1 SV=4	F1SV47	THRAP3
1030	2005	tr|A0A5K1VE26|A0A5K1VE26_PIG	35.5	5	3	3		1589800	7159800	2038300	2856900	0.559477	-1.78738	2487800	1776600	2053800	1571700	0.850178	-1.17622	1589800	7159800	2038300	2856900	0.559477	2487800	1776600	2053800	1571700	0.850178	0.95:0.77:0.63:0.78:1.28:1.80:1.29:0.99:1.56:1.12:1.00:4.50	2447600	1812700	2132200	4374800	2447600	1812700	2132200	4374800	0.31:0.26:0.56:0.41:0.49:1.00	109027	Thyroid hormone receptor-associated protein 3 OS=Sus scrofa OX=9823 GN=THRAP3 PE=1 SV=1	A0A5K1VE26	THRAP3
1030	2004	tr|A0A287A2Y0|A0A287A2Y0_PIG	35.5	5	3	3		1589800	7159800	2038300	2856900	0.559477	-1.78738	2487800	1776600	2053800	1571700	0.850178	-1.17622	1589800	7159800	2038300	2856900	0.559477	2487800	1776600	2053800	1571700	0.850178	0.95:0.77:0.63:0.78:1.28:1.80:1.29:0.99:1.56:1.12:1.00:4.50	2447600	1812700	2132200	4374800	2447600	1812700	2132200	4374800	0.31:0.26:0.56:0.41:0.49:1.00	106072	Thyroid hormone receptor associated protein 3 OS=Sus scrofa OX=9823 GN=THRAP3 PE=1 SV=1	A0A287A2Y0	THRAP3
1403	5031	tr|A0A287B6U9|A0A287B6U9_PIG	21.04	2	1	1		150980	166200	115450	68755	0.580759	-1.72189	78335	213890	121080	40493	0.552906	-1.80863	150980	166200	115450	68755	0.580759	78335	213890	121080	40493	0.552906	0.75:0.26:0.99:1.33:0.76:0.46:0.80:0.27:0.52:1.42:1.00:1.10	92102	80787	146110	158590	92102	80787	146110	158590	0.48:1.10:0.58:0.51:0.92:1.00	58281	YTH N6-methyladenosine RNA binding protein 3 OS=Sus scrofa OX=9823 GN=YTHDF3 PE=1 SV=1	A0A287B6U9	YTHDF3
1403	5032	tr|A0A287A658|A0A287A658_PIG	21.04	2	1	1		150980	166200	115450	68755	0.580759	-1.72189	78335	213890	121080	40493	0.552906	-1.80863	150980	166200	115450	68755	0.580759	78335	213890	121080	40493	0.552906	0.75:0.26:0.99:1.33:0.76:0.46:0.80:0.27:0.52:1.42:1.00:1.10	92102	80787	146110	158590	92102	80787	146110	158590	0.48:1.10:0.58:0.51:0.92:1.00	59622	YTH N6-methyladenosine RNA binding protein 3 OS=Sus scrofa OX=9823 GN=YTHDF3 PE=1 SV=1	A0A287A658	YTHDF3
1403	5033	tr|A0A480U8W8|A0A480U8W8_PIG	21.04	2	1	1		150980	166200	115450	68755	0.580759	-1.72189	78335	213890	121080	40493	0.552906	-1.80863	150980	166200	115450	68755	0.580759	78335	213890	121080	40493	0.552906	0.75:0.26:0.99:1.33:0.76:0.46:0.80:0.27:0.52:1.42:1.00:1.10	92102	80787	146110	158590	92102	80787	146110	158590	0.48:1.10:0.58:0.51:0.92:1.00	64457	YTH N6-methyladenosine RNA binding protein 3 OS=Sus scrofa OX=9823 GN=YTHDF3 PE=1 SV=1	A0A480U8W8	YTHDF3
650	1194	tr|F1SGS9|F1SGS9_PIG	85.81	15	4	4		7883500	8531800	4633200	5930600	0.643534	-1.55392	2359600	4610700	3354500	5385500	1.25389	1.25389	7883500	8012300	4036100	5144100	0.577524	1834400	3825900	3354500	4708000	1.42439	0.96:0.68:1.19:0.92:0.51:0.65:0.43:0.60:0.23:0.49:1.00:1.02	5281900	5120100	4622400	8467500	4590100	4442500	3967500	7947900	0.81:1.04:0.58:0.56:0.50:1.00	62582	Catalase OS=Sus scrofa OX=9823 GN=CAT PE=1 SV=3	F1SGS9	CAT
1366	4340	P83686|NB5R3_PIG	99.56	7	1	1		971020	604580	830960	250680	0.686494	-1.45668	450380	0	212230	507080	1.59712	1.59712	971020	604580	830960	250680	0.686494	450380	0	212230	507080	1.59712	0.72:0.32:1.41:0.55:0.86:0.26:0.22:0.52:0.46:0:1.00:0.62	540820	359650	450380	787800	540820	359650	450380	787800	0.64:1.21:0.69:0.46:0.57:1.00	30831	NADH-cytochrome b5 reductase 3 (Fragment) OS=Sus scrofa OX=9823 GN=CYB5R3 PE=1 SV=1	P83686	CYB5R3
1366	4346	tr|F1SJQ5|F1SJQ5_PIG	99.56	6	1	1		971020	604580	830960	250680	0.686494	-1.45668	450380	0	212230	507080	1.59712	1.59712	971020	604580	830960	250680	0.686494	450380	0	212230	507080	1.59712	0.72:0.32:1.41:0.55:0.86:0.26:0.22:0.52:0.46:0:1.00:0.62	540820	359650	450380	787800	540820	359650	450380	787800	0.64:1.21:0.69:0.46:0.57:1.00	33957	NADH-cytochrome b5 reductase OS=Sus scrofa OX=9823 GN=CYB5R3 PE=1 SV=3	F1SJQ5	CYB5R3
1366	4347	tr|A0A5G2QPB6|A0A5G2QPB6_PIG	99.56	6	1	1		971020	604580	830960	250680	0.686494	-1.45668	450380	0	212230	507080	1.59712	1.59712	971020	604580	830960	250680	0.686494	450380	0	212230	507080	1.59712	0.72:0.32:1.41:0.55:0.86:0.26:0.22:0.52:0.46:0:1.00:0.62	540820	359650	450380	787800	540820	359650	450380	787800	0.64:1.21:0.69:0.46:0.57:1.00	34021	NADH-cytochrome b5 reductase OS=Sus scrofa OX=9823 GN=CYB5R3 PE=1 SV=1	A0A5G2QPB6	CYB5R3
59	533	tr|F1RYV9|F1RYV9_PIG	19.75	8	2	2	Carbamidomethylation; Oxidation (M)	50783000	52647000	33253000	38618000	0.694876	-1.43911	24671000	36959000	23127000	28230000	0.833312	-1.20003	44281000	48024000	29823000	34187000	0.693462	20534000	30291000	18696000	24840000	0.856586	0.83:0.56:1.02:1.03:0.67:0.77:0.42:0.56:0.46:0.68:1.00:1.08	35936000	25679000	30815000	53179000	32005000	21768000	25413000	47616000	0.66:0.95:0.67:0.46:0.53:1.00	52747	Tubulin alpha chain OS=Sus scrofa OX=9823 GN=LOC100127131 PE=1 SV=4	F1RYV9	LOC100127131
59	216	tr|A0A5G2RB77|A0A5G2RB77_PIG	19.75	9	2	2	Carbamidomethylation; Oxidation (M)	50783000	52647000	33253000	38618000	0.694876	-1.43911	24671000	36959000	23127000	28230000	0.833312	-1.20003	44281000	48024000	29823000	34187000	0.693462	20534000	30291000	18696000	24840000	0.856586	0.83:0.56:1.02:1.03:0.67:0.77:0.42:0.56:0.46:0.68:1.00:1.08	35936000	25679000	30815000	53179000	32005000	21768000	25413000	47616000	0.66:0.95:0.67:0.46:0.53:1.00	49354	Tubulin alpha chain OS=Sus scrofa OX=9823 GN=LOC100127131 PE=1 SV=1	A0A5G2RB77	LOC100127131
1589	3754	tr|F1RU31|F1RU31_PIG	62.67	1	1	1		168250	697340	323880	284200	0.702503	-1.42348	281430	210430	374520	267500	1.30529	1.30529	168250	697340	323880	284200	0.702503	281430	210430	374520	267500	1.30529	1.25:0.82:8.53:0.81:1.92:1.69:2.23:1.59:1.67:1.25:1.00:4.14	304040	321010	245930	432800	304040	321010	245930	432800	0.40:1.82:0.70:0.74:0.57:1.00	90811	Spliceosome associated factor 1 recruiter of U4/U6.U5 tri-snRNP OS=Sus scrofa OX=9823 GN=SART1 PE=1 SV=1	F1RU31	SART1
1427	3536	tr|I3LBW6|I3LBW6_PIG	47.99	2	1	1		439350	515310	286180	398000	0.716674	-1.39533	203830	240990	288620	501450	1.77616	1.77616	439350	515310	286180	398000	0.716674	203830	240990	288620	501450	1.77616	1.09:1.35:0.83:1.97:0.65:0.91:0.66:1.14:0.46:0.55:1.00:1.17	342090	395040	222410	477330	342090	395040	222410	477330	1.12:1.29:0.72:0.83:0.47:1.00	52657	Septin OS=Sus scrofa OX=9823 GN=SEPTIN10 PE=1 SV=3	I3LBW6	SEPTIN10
1427	3544	tr|A0A5G2REM3|A0A5G2REM3_PIG	47.99	2	1	1		439350	515310	286180	398000	0.716674	-1.39533	203830	240990	288620	501450	1.77616	1.77616	439350	515310	286180	398000	0.716674	203830	240990	288620	501450	1.77616	1.09:1.35:0.83:1.97:0.65:0.91:0.66:1.14:0.46:0.55:1.00:1.17	342090	395040	222410	477330	342090	395040	222410	477330	1.12:1.29:0.72:0.83:0.47:1.00	52254	Septin OS=Sus scrofa OX=9823 GN=SEPTIN10 PE=1 SV=1	A0A5G2REM3	SEPTIN10
1427	3543	tr|A0A5G2R073|A0A5G2R073_PIG	47.99	2	1	1		439350	515310	286180	398000	0.716674	-1.39533	203830	240990	288620	501450	1.77616	1.77616	439350	515310	286180	398000	0.716674	203830	240990	288620	501450	1.77616	1.09:1.35:0.83:1.97:0.65:0.91:0.66:1.14:0.46:0.55:1.00:1.17	342090	395040	222410	477330	342090	395040	222410	477330	1.12:1.29:0.72:0.83:0.47:1.00	51899	Septin OS=Sus scrofa OX=9823 GN=SEPTIN10 PE=1 SV=1	A0A5G2R073	SEPTIN10
1427	3545	tr|A0A481C468|A0A481C468_PIG	47.99	2	1	1		439350	515310	286180	398000	0.716674	-1.39533	203830	240990	288620	501450	1.77616	1.77616	439350	515310	286180	398000	0.716674	203830	240990	288620	501450	1.77616	1.09:1.35:0.83:1.97:0.65:0.91:0.66:1.14:0.46:0.55:1.00:1.17	342090	395040	222410	477330	342090	395040	222410	477330	1.12:1.29:0.72:0.83:0.47:1.00	52720	Septin OS=Sus scrofa OX=9823 GN=SEPTIN10 PE=1 SV=1	A0A481C468	SEPTIN10
897	2478	tr|F1SUQ5|F1SUQ5_PIG	23.35	1	1	1		969410	453060	492200	629120	0.788291	-1.26857	284140	309390	67767	247180	0.530634	-1.88454	969410	453060	492200	629120	0.788291	284140	309390	67767	247180	0.530634	0.47:0.58:0.36:0.33:0.51:0.65:0.07:0.25:0.29:0.32:1.00:0.47	560660	157470	296770	711230	560660	157470	296770	711230	0.72:0.47:0.79:0.22:0.42:1.00	572744	Ubiquitin protein ligase E3 component n-recognin 4 OS=Sus scrofa OX=9823 GN=UBR4 PE=1 SV=4	F1SUQ5	UBR4
849	5153	tr|A0A287BRL8|A0A287BRL8_PIG	28.58	11	3	3		7095100	4094400	5188100	3728600	0.796881	-1.25489	3291200	4384700	5493900	5196200	1.39268	1.39268	6212900	3447000	4280900	3099000	0.763973	2990300	4010400	4485700	4571300	1.29373	0.37:0.42:0.45:0.26:0.69:0.50:0.72:0.74:0.48:0.65:1.00:0.55	4458300	5345100	3838000	5594700	3689900	4528500	3500300	4830000	0.52:0.45:0.76:0.94:0.72:1.00	31584	Myristoylated alanine rich protein kinase C substrate OS=Sus scrofa OX=9823 GN=MARCKS PE=1 SV=1	A0A287BRL8	MARCKS
1035	2158	tr|A0A286ZP15|A0A286ZP15_PIG	36.88	7	3	3	Carbamidomethylation	779060	2821700	2311700	607990	0.810854	-1.23327	2884300	5066900	3188400	3521300	0.84386	-1.18503	779060	2821700	2311700	607990	0.810854	2884300	5066900	3188400	3521300	0.84386	4.03:4.83:4.18:2.75:2.97:0.78:4.09:4.52:3.70:6.50:1.00:3.62	1459800	3354900	3975600	3209600	1459800	3354900	3975600	3209600	1.08:0.84:0.45:1.05:1.24:1.00	66511	Alkylglycerone-phosphate synthase OS=Sus scrofa OX=9823 GN=AGPS PE=1 SV=2	A0A286ZP15	AGPS
1035	2157	tr|A0A5G2RN87|A0A5G2RN87_PIG	36.88	6	3	3	Carbamidomethylation	779060	2821700	2311700	607990	0.810854	-1.23327	2884300	5066900	3188400	3521300	0.84386	-1.18503	779060	2821700	2311700	607990	0.810854	2884300	5066900	3188400	3521300	0.84386	4.03:4.83:4.18:2.75:2.97:0.78:4.09:4.52:3.70:6.50:1.00:3.62	1459800	3354900	3975600	3209600	1459800	3354900	3975600	3209600	1.08:0.84:0.45:1.05:1.24:1.00	75206	Alkylglycerone-phosphate synthase OS=Sus scrofa OX=9823 GN=AGPS PE=1 SV=1	A0A5G2RN87	AGPS
1035	2178	tr|A0A5G2RDA9|A0A5G2RDA9_PIG	36.88	7	3	3	Carbamidomethylation	779060	2821700	2311700	607990	0.810854	-1.23327	2884300	5066900	3188400	3521300	0.84386	-1.18503	779060	2821700	2311700	607990	0.810854	2884300	5066900	3188400	3521300	0.84386	4.03:4.83:4.18:2.75:2.97:0.78:4.09:4.52:3.70:6.50:1.00:3.62	1459800	3354900	3975600	3209600	1459800	3354900	3975600	3209600	1.08:0.84:0.45:1.05:1.24:1.00	65368	Alkylglycerone-phosphate synthase OS=Sus scrofa OX=9823 GN=AGPS PE=1 SV=1	A0A5G2RDA9	AGPS
1035	2177	tr|A0A286ZQI4|A0A286ZQI4_PIG	36.88	7	3	3	Carbamidomethylation	779060	2821700	2311700	607990	0.810854	-1.23327	2884300	5066900	3188400	3521300	0.84386	-1.18503	779060	2821700	2311700	607990	0.810854	2884300	5066900	3188400	3521300	0.84386	4.03:4.83:4.18:2.75:2.97:0.78:4.09:4.52:3.70:6.50:1.00:3.62	1459800	3354900	3975600	3209600	1459800	3354900	3975600	3209600	1.08:0.84:0.45:1.05:1.24:1.00	65234	Alkylglycerone-phosphate synthase OS=Sus scrofa OX=9823 GN=AGPS PE=1 SV=1	A0A286ZQI4	AGPS
1035	2176	tr|A0A287BCV1|A0A287BCV1_PIG	36.88	8	3	3	Carbamidomethylation	779060	2821700	2311700	607990	0.810854	-1.23327	2884300	5066900	3188400	3521300	0.84386	-1.18503	779060	2821700	2311700	607990	0.810854	2884300	5066900	3188400	3521300	0.84386	4.03:4.83:4.18:2.75:2.97:0.78:4.09:4.52:3.70:6.50:1.00:3.62	1459800	3354900	3975600	3209600	1459800	3354900	3975600	3209600	1.08:0.84:0.45:1.05:1.24:1.00	60860	Alkylglycerone-phosphate synthase OS=Sus scrofa OX=9823 GN=AGPS PE=1 SV=1	A0A287BCV1	AGPS
218	303	tr|A0A287BD91|A0A287BD91_PIG	25.95	9	7	7		5921400	5310600	3875000	5658300	0.848762	-1.17819	6615500	3199300	9852400	9772000	1.99947	1.99947	2729300	2339000	2040300	3195600	1.03307	3973100	2437500	5808600	5248200	1.72477	0.79:1.21:1.16:1.27:0.75:1.17:2.13:1.92:1.46:0.89:1.00:0.86	4766700	9812200	5178600	5616000	2617900	5528400	3205300	2534200	1.08:1.31:1.03:2.18:1.26:1.00	157346	CAP-Gly domain containing linker protein 1 OS=Sus scrofa OX=9823 GN=CLIP1 PE=1 SV=1	A0A287BD91	CLIP1
1543	4684	tr|F1S5M9|F1S5M9_PIG	27.25	2	1	1		330240	483890	337180	354930	0.850122	-1.1763	376780	170980	311100	343780	1.19556	1.19556	330240	483890	337180	354930	0.850122	376780	170980	311100	343780	1.19556	0.82:0.80:0.49:0.55:1.02:1.07:0.94:1.04:1.14:0.52:1.00:1.47	346050	327440	273880	407070	346050	327440	273880	407070	0.66:0.42:0.85:0.80:0.67:1.00	75076	Adducin 3 OS=Sus scrofa OX=9823 GN=ADD3 PE=1 SV=2	F1S5M9	ADD3
1543	4685	tr|A0A287BSU1|A0A287BSU1_PIG	27.25	2	1	1		330240	483890	337180	354930	0.850122	-1.1763	376780	170980	311100	343780	1.19556	1.19556	330240	483890	337180	354930	0.850122	376780	170980	311100	343780	1.19556	0.82:0.80:0.49:0.55:1.02:1.07:0.94:1.04:1.14:0.52:1.00:1.47	346050	327440	273880	407070	346050	327440	273880	407070	0.66:0.42:0.85:0.80:0.67:1.00	75437	Adducin 3 OS=Sus scrofa OX=9823 GN=ADD3 PE=1 SV=1	A0A287BSU1	ADD3
1543	4687	tr|A0A287AQ41|A0A287AQ41_PIG	27.25	2	1	1		330240	483890	337180	354930	0.850122	-1.1763	376780	170980	311100	343780	1.19556	1.19556	330240	483890	337180	354930	0.850122	376780	170980	311100	343780	1.19556	0.82:0.80:0.49:0.55:1.02:1.07:0.94:1.04:1.14:0.52:1.00:1.47	346050	327440	273880	407070	346050	327440	273880	407070	0.66:0.42:0.85:0.80:0.67:1.00	78920	Adducin 3 OS=Sus scrofa OX=9823 GN=ADD3 PE=1 SV=1	A0A287AQ41	ADD3
1478	5361	tr|A0A287BSS1|A0A287BSS1_PIG	40.29	5	1	1		1541500	1372800	1393700	1168000	0.87901	-1.13764	653610	776740	0	1264100	0.88377	-1.13152	1541500	1372800	1393700	1168000	0.87901	653610	776740	0	1264100	0.88377	0.37:0.59:0.33:0.35:0.90:0.76:0:0.82:0.42:0.50:1.00:0.89	1280800	1264100	715180	1457200	1280800	1264100	715180	1457200	0.51:0.36:0.88:0.87:0.49:1.00	35574	Replication factor C subunit 2 OS=Sus scrofa OX=9823 GN=RFC2 PE=1 SV=1	A0A287BSS1	RFC2
1478	5362	tr|A0A5G2QUV2|A0A5G2QUV2_PIG	40.29	5	1	1		1541500	1372800	1393700	1168000	0.87901	-1.13764	653610	776740	0	1264100	0.88377	-1.13152	1541500	1372800	1393700	1168000	0.87901	653610	776740	0	1264100	0.88377	0.37:0.59:0.33:0.35:0.90:0.76:0:0.82:0.42:0.50:1.00:0.89	1280800	1264100	715180	1457200	1280800	1264100	715180	1457200	0.51:0.36:0.88:0.87:0.49:1.00	37621	Replication factor C subunit 2 OS=Sus scrofa OX=9823 GN=RFC2 PE=1 SV=1	A0A5G2QUV2	RFC2
1478	5363	tr|A0A287BRT6|A0A287BRT6_PIG	40.29	5	1	1		1541500	1372800	1393700	1168000	0.87901	-1.13764	653610	776740	0	1264100	0.88377	-1.13152	1541500	1372800	1393700	1168000	0.87901	653610	776740	0	1264100	0.88377	0.37:0.59:0.33:0.35:0.90:0.76:0:0.82:0.42:0.50:1.00:0.89	1280800	1264100	715180	1457200	1280800	1264100	715180	1457200	0.51:0.36:0.88:0.87:0.49:1.00	38639	Replication factor C subunit 2 OS=Sus scrofa OX=9823 GN=RFC2 PE=1 SV=1	A0A287BRT6	RFC2
632	2118	Q70KH2|GLCM_PIG	200	4	1	1		668120	1239500	618590	1063300	0.881669	-1.13421	533510	959810	915880	559620	0.988067	-1.01208	668120	1239500	618590	1063300	0.881669	533510	959810	915880	559620	0.988067	1.92:1.95:14.99:5.12:0.93:1.59:1.37:0.84:0.80:1.44:1.00:1.86	840940	838120	746660	953800	840940	838120	746660	953800	1.36:7.05:0.88:0.88:0.78:1.00	59874	Lysosomal acid glucosylceramidase OS=Sus scrofa OX=9823 GN=GBA PE=3 SV=1	Q70KH2	GBA
632	2141	tr|F1RGS2|F1RGS2_PIG	200	4	1	1		668120	1239500	618590	1063300	0.881669	-1.13421	533510	959810	915880	559620	0.988067	-1.01208	668120	1239500	618590	1063300	0.881669	533510	959810	915880	559620	0.988067	1.92:1.95:14.99:5.12:0.93:1.59:1.37:0.84:0.80:1.44:1.00:1.86	840940	838120	746660	953800	840940	838120	746660	953800	1.36:7.05:0.88:0.88:0.78:1.00	59861	Glucosylceramidase OS=Sus scrofa OX=9823 GN=GBA PE=3 SV=2	F1RGS2	GBA
297	879	tr|I3LGH6|I3LGH6_PIG	25.99	20	9	9		7396600	11235000	10568000	5985900	0.888485	-1.12551	9655900	10732000	10906000	7640900	0.909701	-1.09926	5674800	8858800	7967900	4269900	0.842035	6671300	7665500	7578800	5714800	0.927236	1.05:0.72:0.38:0.85:1.40:0.75:1.34:1.01:1.18:1.35:1.00:1.56	8276900	9273500	10194000	9315900	6118900	6646800	7168400	7266800	0.69:0.48:0.84:0.91:0.99:1.00	83643	Dipeptidyl peptidase 3 OS=Sus scrofa OX=9823 GN=DPP3 PE=1 SV=3	I3LGH6	DPP3
297	877	tr|A0A5G2RH47|A0A5G2RH47_PIG	25.99	21	9	9		7396600	11235000	10568000	5985900	0.888485	-1.12551	9655900	10732000	10906000	7640900	0.909701	-1.09926	5674800	8858800	7967900	4269900	0.842035	6671300	7665500	7578800	5714800	0.927236	1.05:0.72:0.38:0.85:1.40:0.75:1.34:1.01:1.18:1.35:1.00:1.56	8276900	9273500	10194000	9315900	6118900	6646800	7168400	7266800	0.69:0.48:0.84:0.91:0.99:1.00	79457	Dipeptidyl peptidase 3 OS=Sus scrofa OX=9823 GN=DPP3 PE=1 SV=1	A0A5G2RH47	DPP3
297	865	tr|F1RU52|F1RU52_PIG	25.99	20	9	9		7396600	11235000	10568000	5985900	0.888485	-1.12551	9655900	10732000	10906000	7640900	0.909701	-1.09926	5674800	8858800	7967900	4269900	0.842035	6671300	7665500	7578800	5714800	0.927236	1.05:0.72:0.38:0.85:1.40:0.75:1.34:1.01:1.18:1.35:1.00:1.56	8276900	9273500	10194000	9315900	6118900	6646800	7168400	7266800	0.69:0.48:0.84:0.91:0.99:1.00	82738	Dipeptidyl peptidase 3 OS=Sus scrofa OX=9823 GN=DPP3 PE=1 SV=1	F1RU52	DPP3
1242	2554	tr|I3LC25|I3LC25_PIG	21.23	2	1	1		81406	694150	700370	0	0.903055	-1.10735	1132600	1399800	811360	649990	0.577061	-1.73292	81406	694150	700370	0	0.903055	1132600	1399800	811360	649990	0.577061	8.55:13.82:9.15:4.08:8.60:0:9.97:7.98:13.91:17.20:1.00:8.53	700370	730670	1266200	387780	700370	730670	1266200	387780	2.35:1.39:1.81:1.88:3.27:1.00	67974	Lamin B2 OS=Sus scrofa OX=9823 GN=LMNB2 PE=1 SV=2	I3LC25	LMNB2
1242	2559	tr|A0A287ADV8|A0A287ADV8_PIG	21.23	2	1	1		81406	694150	700370	0	0.903055	-1.10735	1132600	1399800	811360	649990	0.577061	-1.73292	81406	694150	700370	0	0.903055	1132600	1399800	811360	649990	0.577061	8.55:13.82:9.15:4.08:8.60:0:9.97:7.98:13.91:17.20:1.00:8.53	700370	730670	1266200	387780	700370	730670	1266200	387780	2.35:1.39:1.81:1.88:3.27:1.00	82012	Lamin B2 OS=Sus scrofa OX=9823 GN=LMNB2 PE=1 SV=1	A0A287ADV8	LMNB2
690	2923	tr|F1RT87|F1RT87_PIG	150.51	24	4	4		3411300	1217800	2119000	2319500	0.958826	-1.04294	2318200	1018000	5317000	4032100	2.80232	2.80232	3035300	1020500	1769000	2067300	0.94588	2174900	725750	4606900	3172900	2.68209	1.17:1.09:1.87:2.37:0.58:0.68:1.52:1.05:0.72:0.24:1.00:0.34	2219300	4674500	1668100	3052400	1918200	3889900	1450300	2765800	1.24:2.33:0.69:1.41:0.52:1.00	25152	RAB2A member RAS oncogene family OS=Sus scrofa OX=9823 GN=RAB2A PE=1 SV=4	F1RT87	RAB2A
690	2985	tr|A0A480X841|A0A480X841_PIG	150.51	25	4	4		3411300	1217800	2119000	2319500	0.958826	-1.04294	2318200	1018000	5317000	4032100	2.80232	2.80232	3035300	1020500	1769000	2067300	0.94588	2174900	725750	4606900	3172900	2.68209	1.17:1.09:1.87:2.37:0.58:0.68:1.52:1.05:0.72:0.24:1.00:0.34	2219300	4674500	1668100	3052400	1918200	3889900	1450300	2765800	1.24:2.33:0.69:1.41:0.52:1.00	23519	RAB2A member RAS oncogene family OS=Sus scrofa OX=9823 GN=RAB2A PE=1 SV=1	A0A480X841	RAB2A
57	721	tr|A0A286ZPY1|A0A286ZPY1_PIG	66.9	5	5	5		84180000	101140000	96674000	81735000	0.962708	-1.03874	35863000	46426000	100160000	79933000	2.18854	2.18854	80195000	98703000	93693000	78801000	0.964203	34136000	45117000	96527000	77034000	2.18996	1.04:0.99:0.84:0.35:1.17:0.98:1.20:0.96:0.43:0.56:1.00:1.23	89204000	90047000	41145000	92658000	86247000	86781000	39627000	89449000	0.91:0.53:0.96:0.97:0.44:1.00	129687	AHNAK nucleoprotein OS=Sus scrofa OX=9823 GN=AHNAK PE=1 SV=2	A0A286ZPY1	AHNAK
934	2749	tr|A0A480UJL5|A0A480UJL5_PIG	100.66	11	3	3		1830900	1208700	1284000	1652500	0.966081	-1.03511	5542600	1500300	1354200	1071500	0.344418	-2.90345	1830900	1208700	1284000	1652500	0.966081	5542600	1500300	1354200	1071500	0.344418	0.80:0.77:0.71:1.05:0.70:0.90:0.74:0.59:3.03:0.82:1.00:0.66	1468200	1212900	3521500	1519800	1468200	1212900	3521500	1519800	0.94:1.06:0.97:0.80:2.32:1.00	46670	Platelet-activating factor acetylhydrolase IB subunit alpha OS=Sus scrofa OX=9823 GN=PAFAH1B1 PE=1 SV=1	A0A480UJL5	PAFAH1B1
934	2750	Q9GL51|LIS1_PIG	100.66	11	3	3		1830900	1208700	1284000	1652500	0.966081	-1.03511	5542600	1500300	1354200	1071500	0.344418	-2.90345	1830900	1208700	1284000	1652500	0.966081	5542600	1500300	1354200	1071500	0.344418	0.80:0.77:0.71:1.05:0.70:0.90:0.74:0.59:3.03:0.82:1.00:0.66	1468200	1212900	3521500	1519800	1468200	1212900	3521500	1519800	0.94:1.06:0.97:0.80:2.32:1.00	46654	Platelet-activating factor acetylhydrolase IB subunit alpha OS=Sus scrofa OX=9823 GN=PAFAH1B1 PE=2 SV=3	Q9GL51	PAFAH1B1
835	1867	tr|I3L7B7|I3L7B7_PIG	22.26	2	1	1		1371200	691780	1527800	494590	0.980325	-1.02007	1187300	769960	1153100	1444600	1.32721	1.32721	1371200	691780	1527800	494590	0.980325	1187300	769960	1153100	1444600	1.32721	0.30:0.41:0.35:0.18:1.11:0.36:0.84:1.05:0.87:0.56:1.00:0.50	1011200	1298800	978640	1031500	1011200	1298800	978640	1031500	0.47:0.35:0.98:1.26:0.95:1.00	87129	RNA helicase OS=Sus scrofa OX=9823 GN=DDX18 PE=1 SV=2	I3L7B7	DDX18
1121	2882	tr|F2Z509|F2Z509_PIG	40.09	6	2	2		1360300	1663900	1950600	1054500	0.993684	-1.00636	1353600	1642300	1422800	1319000	0.915184	-1.09268	1360300	1663900	1950600	1054500	0.993684	1353600	1642300	1422800	1319000	0.915184	2.04:0.90:2.34:2.59:1.43:0.78:1.05:0.97:1.00:1.21:1.00:1.22	2107400	1370900	1498000	1512100	2107400	1370900	1498000	1512100	1.32:2.22:1.39:0.91:0.99:1.00	53010	Serine/threonine-protein phosphatase 2A 55 kDa regulatory subunit B OS=Sus scrofa OX=9823 GN=PPP2R2A PE=3 SV=2	F2Z509	PPP2R2A
1121	2911	Q29090|2ABA_PIG	40.09	6	2	2		1360300	1663900	1950600	1054500	0.993684	-1.00636	1353600	1642300	1422800	1319000	0.915184	-1.09268	1360300	1663900	1950600	1054500	0.993684	1353600	1642300	1422800	1319000	0.915184	2.04:0.90:2.34:2.59:1.43:0.78:1.05:0.97:1.00:1.21:1.00:1.22	2107400	1370900	1498000	1512100	2107400	1370900	1498000	1512100	1.32:2.22:1.39:0.91:0.99:1.00	49614	Serine/threonine-protein phosphatase 2A 55 kDa regulatory subunit B alpha isoform (Fragment) OS=Sus scrofa OX=9823 GN=PPP2R2A PE=2 SV=1	Q29090	PPP2R2A
1818	6432	tr|A0A287AC51|A0A287AC51_PIG	31.86	5	1	1		76919	238340	313540	0	0.994547	-1.00548	169620	165090	459830	249870	2.12034	2.12034	76919	238340	313540	0	0.994547	169620	165090	459830	249870	2.12034	2.94:1.73:2.28:0.56:4.08:0:5.98:3.25:2.21:2.15:1.00:3.10	313540	354850	167350	157630	313540	354850	167350	157630	1.14:0.69:1.99:2.25:1.06:1.00	41825	Uncharacterized protein OS=Sus scrofa OX=9823 GN=HS2ST1 PE=3 SV=1	A0A287AC51	HS2ST1
1556	4868	tr|A0A5G2QQN8|A0A5G2QQN8_PIG	33.62	4	1	1		627730	517480	325950	821970	1.00237	1.00237	195010	336990	635940	473710	2.08581	2.08581	627730	517480	325950	821970	1.00237	195010	336990	635940	473710	2.08581	0.51:0.27:0:0.32:0.52:1.31:1.01:0.75:0.31:0.54:1.00:0.82	573960	554830	266000	572610	573960	554830	266000	572610	0.43:0.35:1.00:0.97:0.46:1.00	44204	Proline rich coiled-coil 1 OS=Sus scrofa OX=9823 GN=PRRC1 PE=1 SV=1	A0A5G2QQN8	PRRC1
1556	4869	tr|F1RKK5|F1RKK5_PIG	33.62	4	1	1		627730	517480	325950	821970	1.00237	1.00237	195010	336990	635940	473710	2.08581	2.08581	627730	517480	325950	821970	1.00237	195010	336990	635940	473710	2.08581	0.51:0.27:0:0.32:0.52:1.31:1.01:0.75:0.31:0.54:1.00:0.82	573960	554830	266000	572610	573960	554830	266000	572610	0.43:0.35:1.00:0.97:0.46:1.00	46443	Proline rich coiled-coil 1 OS=Sus scrofa OX=9823 GN=PRRC1 PE=1 SV=3	F1RKK5	PRRC1
586	1500	tr|F1SNL7|F1SNL7_PIG	53.61	13	4	4		5369800	5991800	4897900	6630300	1.01466	1.01466	5558800	5257900	4172500	4626400	0.813455	-1.22932	4455900	5107700	4237800	5584300	1.02703	4834000	4327400	3365000	3758200	0.777523	1.63:1.69:2.45:2.13:0.95:1.25:0.76:0.84:1.08:0.97:1.00:1.15	5764100	5025600	5408400	5680800	4911100	4187700	4580700	4781800	1.55:2.13:1.03:0.88:0.96:1.00	52734	Carnosine dipeptidase 2 OS=Sus scrofa OX=9823 GN=CNDP2 PE=1 SV=1	F1SNL7	CNDP2
1179	3276	tr|A0A287BT76|A0A287BT76_PIG	42.39	1	1	1		302890	447360	329050	472310	1.06812	1.06812	656540	315430	538810	665150	1.23868	1.23868	302890	447360	329050	472310	1.06812	656540	315430	538810	665150	1.23868	4.02:1.99:1.27:1.24:1.09:1.56:1.78:2.20:2.17:1.04:1.00:1.48	400680	601980	485980	375120	400680	601980	485980	375120	2.43:1.01:1.07:1.60:1.30:1.00	119369	Elongation factor like GTPase 1 OS=Sus scrofa OX=9823 GN=EFL1 PE=1 SV=1	A0A287BT76	EFL1
1179	3275	tr|A0A5K1U2U1|A0A5K1U2U1_PIG	42.39	1	1	1		302890	447360	329050	472310	1.06812	1.06812	656540	315430	538810	665150	1.23868	1.23868	302890	447360	329050	472310	1.06812	656540	315430	538810	665150	1.23868	4.02:1.99:1.27:1.24:1.09:1.56:1.78:2.20:2.17:1.04:1.00:1.48	400680	601980	485980	375120	400680	601980	485980	375120	2.43:1.01:1.07:1.60:1.30:1.00	124725	Elongation factor like GTPase 1 OS=Sus scrofa OX=9823 GN=EFL1 PE=1 SV=1	A0A5K1U2U1	EFL1
1179	3274	tr|F1RID1|F1RID1_PIG	42.39	1	1	1		302890	447360	329050	472310	1.06812	1.06812	656540	315430	538810	665150	1.23868	1.23868	302890	447360	329050	472310	1.06812	656540	315430	538810	665150	1.23868	4.02:1.99:1.27:1.24:1.09:1.56:1.78:2.20:2.17:1.04:1.00:1.48	400680	601980	485980	375120	400680	601980	485980	375120	2.43:1.01:1.07:1.60:1.30:1.00	124938	Elongation factor like GTPase 1 OS=Sus scrofa OX=9823 GN=EFL1 PE=1 SV=3	F1RID1	EFL1
1243	3329	tr|A0A287AQT0|A0A287AQT0_PIG	20.64	7	1	1		834260	1299200	1231500	1070200	1.07886	1.07886	103330	1094900	827710	1134400	1.63751	1.63751	834260	1299200	1231500	1070200	1.07886	103330	1094900	827710	1134400	1.63751	0.70:0.56:0.54:0.79:1.48:1.28:0.99:1.36:0.12:1.31:1.00:1.56	1150800	981060	599110	1066700	1150800	981060	599110	1066700	0.49:0.52:1.08:0.92:0.56:1.00	32792	Replication factor C subunit 4 OS=Sus scrofa OX=9823 GN=RFC4 PE=1 SV=1	A0A287AQT0	RFC4
1243	3332	tr|F1SFI3|F1SFI3_PIG	20.64	5	1	1		834260	1299200	1231500	1070200	1.07886	1.07886	103330	1094900	827710	1134400	1.63751	1.63751	834260	1299200	1231500	1070200	1.07886	103330	1094900	827710	1134400	1.63751	0.70:0.56:0.54:0.79:1.48:1.28:0.99:1.36:0.12:1.31:1.00:1.56	1150800	981060	599110	1066700	1150800	981060	599110	1066700	0.49:0.52:1.08:0.92:0.56:1.00	39899	Replication factor C subunit 4 OS=Sus scrofa OX=9823 GN=RFC4 PE=1 SV=3	F1SFI3	RFC4
103	788	tr|F1SS26|F1SS26_PIG	44.65	23	22	22	Carbamidomethylation	73703000	87178000	82056000	92837000	1.0871	1.0871	81184000	52143000	86943000	112540000	1.49619	1.49619	30098000	34072000	29301000	34576000	0.995434	28639000	22308000	33439000	41113000	1.46332	0.44:0.51:0.42:0.47:0.97:1.15:1.11:1.37:0.95:0.74:1.00:1.13	87446000	99744000	66664000	80441000	31938000	37276000	25473000	32085000	0.45:0.42:1.00:1.16:0.79:1.00	129546	Thrombospondin 1 OS=Sus scrofa OX=9823 GN=THBS1 PE=1 SV=2	F1SS26	THBS1
556	3523	tr|Q0R678|Q0R678_PIG	21.17	33	6	6	Carbamidomethylation	9177400	9139400	12827000	8221300	1.14913	1.14913	11072000	13793000	17932000	13647000	1.27002	1.27002	6183000	5308800	9478700	4111700	1.18262	8194000	10187000	13731000	9773200	1.27872	1.65:1.48:2.01:1.77:1.53:0.67:2.22:1.58:1.33:1.65:1.00:0.86	10524000	15789000	12433000	9158400	6795200	11752000	9190300	5745900	1.69:2.03:1.18:2.05:1.60:1.00	19936	Maillard deglycase OS=Sus scrofa OX=9823 GN=PARK7 PE=1 SV=1	Q0R678	PARK7
1599	6057	tr|A0A5G2RFI7|A0A5G2RFI7_PIG	19.61	7	1	1		1463900	897460	816110	1913100	1.15578	1.15578	958930	756900	1663300	1572500	1.88585	1.88585	1463900	897460	816110	1913100	1.15578	958930	756900	1663300	1572500	1.88585	0.18:0.41:0.73:0.48:0.56:1.31:1.14:1.07:0.66:0.52:1.00:0.61	1364600	1617900	857910	1180700	1364600	1617900	857910	1180700	0.36:0.75:1.16:1.37:0.73:1.00	38287	GDT1 family protein OS=Sus scrofa OX=9823 GN=TMEM165 PE=3 SV=1	A0A5G2RFI7	TMEM165
1599	6110	tr|A0A287AIG2|A0A287AIG2_PIG	19.61	8	1	1		1463900	897460	816110	1913100	1.15578	1.15578	958930	756900	1663300	1572500	1.88585	1.88585	1463900	897460	816110	1913100	1.15578	958930	756900	1663300	1572500	1.88585	0.18:0.41:0.73:0.48:0.56:1.31:1.14:1.07:0.66:0.52:1.00:0.61	1364600	1617900	857910	1180700	1364600	1617900	857910	1180700	0.36:0.75:1.16:1.37:0.73:1.00	35033	GDT1 family protein OS=Sus scrofa OX=9823 GN=TMEM165 PE=3 SV=1	A0A287AIG2	TMEM165
929	4140	tr|F1SIV3|F1SIV3_PIG	63.43	14	2	2	Carbamidomethylation	3552100	3848900	5474500	3113800	1.16042	1.16042	9889300	5938600	3917900	4515400	0.532812	-1.87683	3552100	3848900	5474500	3113800	1.16042	9889300	5938600	3917900	4515400	0.532812	1.39:0.83:1.51:1.80:1.54:0.88:1.10:1.27:2.78:1.67:1.00:1.08	4294200	4216700	7914000	3700500	4294200	4216700	7914000	3700500	1.06:1.76:1.16:1.14:2.14:1.00	28591	Acidic leucine-rich nuclear phosphoprotein 32 family member A OS=Sus scrofa OX=9823 GN=ANP32A PE=1 SV=3	F1SIV3	ANP32A
487	2223	tr|A0A286ZYM6|A0A286ZYM6_PIG	54.11	35	9	9		11245000	14874000	13744000	16872000	1.17217	1.17217	21306000	14754000	20223000	16853000	1.02818	1.02818	5015300	6086300	6515900	7210300	1.23642	12240000	8104700	11438000	8897300	0.999538	1.69:1.28:3.61:1.90:1.30:1.44:2.28:1.77:2.44:1.62:1.00:1.21	15308000	18538000	18030000	13060000	6863100	10168000	10173000	5550800	1.34:2.49:1.24:1.83:1.83:1.00	28627	ATP synthase subunit b OS=Sus scrofa OX=9823 GN=ATP5PB PE=1 SV=1	A0A286ZYM6	ATP5PB
487	2234	tr|A0A5G2R1V1|A0A5G2R1V1_PIG	54.11	35	9	9		11245000	14874000	13744000	16872000	1.17217	1.17217	21306000	14754000	20223000	16853000	1.02818	1.02818	5015300	6086300	6515900	7210300	1.23642	12240000	8104700	11438000	8897300	0.999538	1.69:1.28:3.61:1.90:1.30:1.44:2.28:1.77:2.44:1.62:1.00:1.21	15308000	18538000	18030000	13060000	6863100	10168000	10173000	5550800	1.34:2.49:1.24:1.83:1.83:1.00	28800	ATP synthase subunit b OS=Sus scrofa OX=9823 GN=ATP5PB PE=1 SV=1	A0A5G2R1V1	ATP5PB
487	2233	tr|A0A5G2RAC9|A0A5G2RAC9_PIG	54.11	37	9	9		11245000	14874000	13744000	16872000	1.17217	1.17217	21306000	14754000	20223000	16853000	1.02818	1.02818	5015300	6086300	6515900	7210300	1.23642	12240000	8104700	11438000	8897300	0.999538	1.69:1.28:3.61:1.90:1.30:1.44:2.28:1.77:2.44:1.62:1.00:1.21	15308000	18538000	18030000	13060000	6863100	10168000	10173000	5550800	1.34:2.49:1.24:1.83:1.83:1.00	27129	ATP synthase subunit b OS=Sus scrofa OX=9823 GN=ATP5PB PE=1 SV=1	A0A5G2RAC9	ATP5PB
507	2402	tr|F2Z5N0|F2Z5N0_PIG	31.75	54	12	12	Carbamidomethylation	16521000	15057000	18644000	18501000	1.17629	1.17629	22028000	18291000	21948000	25480000	1.17632	1.17632	6937800	6515600	8659500	8274300	1.2587	10373000	7856400	9788100	11052000	1.14321	1.41:1.20:1.74:2.17:1.25:1.19:1.41:1.59:1.50:1.13:1.00:0.94	18573000	23714000	20159000	15789000	8466900	10420000	9114900	6726700	1.34:2.02:1.26:1.55:1.36:1.00	27399	Proteasome subunit alpha type OS=Sus scrofa OX=9823 GN=PRORP PE=1 SV=1	F2Z5N0	PRORP
204	1282	tr|F1SAF0|F1SAF0_PIG	62.62	52	19	19	Carbamidomethylation	33143000	38721000	39691000	45409000	1.18418	1.18418	40876000	53020000	39454000	33125000	0.772972	-1.29371	10840000	12949000	14523000	12938000	1.15436	11868000	16253000	11501000	10709000	0.789801	1.20:0.99:2.83:2.36:1.34:1.19:1.06:0.99:1.09:1.50:1.00:1.19	42550000	36784000	46948000	36232000	13730000	11105000	14061000	11894000	1.00:2.37:1.15:0.93:1.18:1.00	54219	Dihydrolipoyl dehydrogenase OS=Sus scrofa OX=9823 GN=DLD PE=1 SV=1	F1SAF0	DLD
204	1280	tr|A0A5G2QPK6|A0A5G2QPK6_PIG	62.62	53	19	19	Carbamidomethylation	33143000	38721000	39691000	45409000	1.18418	1.18418	40876000	53020000	39454000	33125000	0.772972	-1.29371	10840000	12949000	14523000	12938000	1.15436	11868000	16253000	11501000	10709000	0.789801	1.20:0.99:2.83:2.36:1.34:1.19:1.06:0.99:1.09:1.50:1.00:1.19	42550000	36784000	46948000	36232000	13730000	11105000	14061000	11894000	1.00:2.37:1.15:0.93:1.18:1.00	53296	Dihydrolipoyl dehydrogenase OS=Sus scrofa OX=9823 GN=DLD PE=1 SV=1	A0A5G2QPK6	DLD
335	919	tr|A0A287B3A4|A0A287B3A4_PIG	39.76	0	1	1		173720	104160	133620	195830	1.18558	1.18558	255760	121400	505560	375670	2.33649	2.33649	173720	104160	133620	195830	1.18558	255760	121400	505560	375670	2.33649	3.08:3.31:0.63:1.60:0.77:1.13:2.91:2.16:1.47:0.70:1.00:0.60	164730	440610	188580	138940	164730	440610	188580	138940	3.99:1.39:1.19:3.17:1.36:1.00	274340	Spectrin beta chain OS=Sus scrofa OX=9823 GN=SPTBN2 PE=3 SV=2	A0A287B3A4	SPTBN2
335	918	tr|A0A286ZNA8|A0A286ZNA8_PIG	39.76	0	1	1		173720	104160	133620	195830	1.18558	1.18558	255760	121400	505560	375670	2.33649	2.33649	173720	104160	133620	195830	1.18558	255760	121400	505560	375670	2.33649	3.08:3.31:0.63:1.60:0.77:1.13:2.91:2.16:1.47:0.70:1.00:0.60	164730	440610	188580	138940	164730	440610	188580	138940	3.99:1.39:1.19:3.17:1.36:1.00	270484	Spectrin beta chain OS=Sus scrofa OX=9823 GN=SPTBN2 PE=3 SV=1	A0A286ZNA8	SPTBN2
1222	3309	tr|A0A287ATD4|A0A287ATD4_PIG	24.54	2	1	1		135880	265250	109340	367690	1.18922	1.18922	609480	388120	295260	202870	0.499328	-2.00269	135880	265250	109340	367690	1.18922	609480	388120	295260	202870	0.499328	1.04:1.79:2.23:1.67:0.80:2.71:2.17:1.49:4.49:2.86:1.00:1.95	238520	249060	498800	200570	238520	249060	498800	200570	0.96:1.32:1.19:1.24:2.49:1.00	103001	O-GlcNAcase OS=Sus scrofa OX=9823 GN=OGA PE=1 SV=1	A0A287ATD4	OGA
1222	3313	tr|A0A287A1M3|A0A287A1M3_PIG	24.54	2	1	1		135880	265250	109340	367690	1.18922	1.18922	609480	388120	295260	202870	0.499328	-2.00269	135880	265250	109340	367690	1.18922	609480	388120	295260	202870	0.499328	1.04:1.79:2.23:1.67:0.80:2.71:2.17:1.49:4.49:2.86:1.00:1.95	238520	249060	498800	200570	238520	249060	498800	200570	0.96:1.32:1.19:1.24:2.49:1.00	100091	O-GlcNAcase OS=Sus scrofa OX=9823 GN=OGA PE=1 SV=2	A0A287A1M3	OGA
682	2066	tr|A0A287A0I8|A0A287A0I8_PIG	45.69	6	2	2		1984900	1740300	1684300	2773100	1.19655	1.19655	3221500	1086000	4765500	4335800	2.1129	2.1129	1984900	1740300	1684300	2773100	1.19655	3221500	1086000	4765500	4335800	2.1129	0.94:2.00:1.47:1.19:0.85:1.40:2.40:2.18:1.62:0.55:1.00:0.88	2228700	4550600	2153800	1862600	2228700	4550600	2153800	1862600	1.57:1.42:1.20:2.44:1.16:1.00	76599	Drebrin 1 OS=Sus scrofa OX=9823 GN=DBN1 PE=1 SV=2	A0A287A0I8	DBN1
36	1	tr|A0A287A8E9|A0A287A8E9_PIG	44.59	9	1	1		11546000	21736000	15942000	24135000	1.20416	1.20416	16549000	21009000	21817000	59235000	2.15805	2.15805	11546000	21736000	15942000	24135000	1.20416	16549000	21009000	21817000	59235000	2.15805	2.86:2.92:2.18:1.35:1.38:2.09:1.89:5.13:1.43:1.82:1.00:1.88	20039000	40526000	18779000	16641000	20039000	40526000	18779000	16641000	2.00:1.22:1.20:2.44:1.13:1.00	48789	Keratin 8 OS=Sus scrofa OX=9823 GN=KRT8 PE=1 SV=2	A0A287A8E9	KRT8
1012	3291	Q52NJ1|RB11A_PIG	38.39	20	4	4		5775100	4391500	6167500	6110900	1.20772	1.20772	8224400	5591200	9286100	9677100	1.37259	1.37259	4809600	3350300	5340900	5429600	1.31993	6974600	5016700	8082600	8458200	1.3794	1.09:1.16:1.84:2.10:1.11:1.13:1.68:1.76:1.45:1.04:1.00:0.70	6139200	9481600	6907800	5083300	5385200	8270400	5995700	4079900	1.33:2.32:1.32:2.03:1.47:1.00	24394	Ras-related protein Rab-11A OS=Sus scrofa OX=9823 GN=RAB11A PE=2 SV=3	Q52NJ1	RAB11A
1012	3290	tr|A0A5G2QE74|A0A5G2QE74_PIG	38.39	20	4	4		5775100	4391500	6167500	6110900	1.20772	1.20772	8224400	5591200	9286100	9677100	1.37259	1.37259	4809600	3350300	5340900	5429600	1.31993	6974600	5016700	8082600	8458200	1.3794	1.09:1.16:1.84:2.10:1.11:1.13:1.68:1.76:1.45:1.04:1.00:0.70	6139200	9481600	6907800	5083300	5385200	8270400	5995700	4079900	1.33:2.32:1.32:2.03:1.47:1.00	24291	Ras-related protein Rab-11A OS=Sus scrofa OX=9823 GN=RAB11A PE=1 SV=1	A0A5G2QE74	RAB11A
839	1618	tr|F1RRD3|F1RRD3_PIG	33.45	4	2	2		2344300	2166500	2511200	2940900	1.20868	1.20868	3546200	2825800	3230000	3048600	0.985342	-1.01488	2344300	2166500	2511200	2940900	1.20868	3546200	2825800	3230000	3048600	0.985342	0.90:0.88:0.19:0.43:1.07:1.25:1.38:1.30:1.51:1.21:1.00:0.92	2726000	3139300	3186000	2255400	2726000	3139300	3186000	2255400	0.93:0.47:1.21:1.39:1.41:1.00	99653	N-alpha-acetyltransferase 15 NatA auxiliary subunit OS=Sus scrofa OX=9823 GN=NAA15 PE=1 SV=4	F1RRD3	NAA15
839	1617	tr|A0A480RVE3|A0A480RVE3_PIG	33.45	4	2	2		2344300	2166500	2511200	2940900	1.20868	1.20868	3546200	2825800	3230000	3048600	0.985342	-1.01488	2344300	2166500	2511200	2940900	1.20868	3546200	2825800	3230000	3048600	0.985342	0.90:0.88:0.19:0.43:1.07:1.25:1.38:1.30:1.51:1.21:1.00:0.92	2726000	3139300	3186000	2255400	2726000	3139300	3186000	2255400	0.93:0.47:1.21:1.39:1.41:1.00	101201	N-alpha-acetyltransferase 15 NatA auxiliary subunit OS=Sus scrofa OX=9823 GN=NAA15 PE=1 SV=1	A0A480RVE3	NAA15
1239	3671	tr|A0A287AAG0|A0A287AAG0_PIG	21.07	2	1	1		356790	484140	511400	533960	1.2431	1.2431	315320	637130	468920	440990	0.955336	-1.04675	356790	484140	511400	533960	1.2431	315320	637130	468920	440990	0.955336	1.72:1.51:2.29:2.49:1.43:1.50:1.31:1.24:0.88:1.79:1.00:1.36	522680	454950	476230	420460	522680	454950	476230	420460	1.37:2.02:1.24:1.08:1.13:1.00	55945	UDP-N-acetylglucosamine pyrophosphorylase 1 like 1 OS=Sus scrofa OX=9823 GN=UAP1L1 PE=4 SV=1	A0A287AAG0	UAP1L1
974	1687	tr|I3LRU1|I3LRU1_PIG	28.37	2	1	1		806510	335790	1220400	236360	1.27529	1.27529	547320	782230	1262100	1222900	1.86905	1.86905	806510	335790	1220400	236360	1.27529	547320	782230	1262100	1222900	1.86905	1.85:1.09:0.67:1.93:1.51:0.29:1.56:1.52:0.68:0.97:1.00:0.42	728360	1242500	664780	571150	728360	1242500	664780	571150	2.08:1.83:1.28:2.18:1.16:1.00	76747	Rhophilin Rho GTPase binding protein 2 OS=Sus scrofa OX=9823 GN=RHPN2 PE=1 SV=3	I3LRU1	RHPN2
738	1936	tr|A0A287BD22|A0A287BD22_PIG	200	7	1	1		665980	1205600	1392300	1001000	1.27876	1.27876	901060	1931300	0	969010	0.342121	-2.92294	665980	1205600	1392300	1001000	1.27876	901060	1931300	0	969010	0.342121	0.59:0:1.36:1.84:2.09:1.50:0:1.46:1.35:2.90:1.00:1.81	1196600	969010	1416200	935780	1196600	969010	1416200	935780	0.42:1.14:1.28:1.04:1.51:1.00	54083	Polypyrimidine tract binding protein 3 OS=Sus scrofa OX=9823 GN=PTBP3 PE=1 SV=2	A0A287BD22	PTBP3
738	1942	tr|A0A287BKT5|A0A287BKT5_PIG	200	7	1	1		665980	1205600	1392300	1001000	1.27876	1.27876	901060	1931300	0	969010	0.342121	-2.92294	665980	1205600	1392300	1001000	1.27876	901060	1931300	0	969010	0.342121	0.59:0:1.36:1.84:2.09:1.50:0:1.46:1.35:2.90:1.00:1.81	1196600	969010	1416200	935780	1196600	969010	1416200	935780	0.42:1.14:1.28:1.04:1.51:1.00	56287	Polypyrimidine tract binding protein 3 OS=Sus scrofa OX=9823 GN=PTBP3 PE=1 SV=2	A0A287BKT5	PTBP3
738	1945	tr|A0A288CFU5|A0A288CFU5_PIG	200	7	1	1		665980	1205600	1392300	1001000	1.27876	1.27876	901060	1931300	0	969010	0.342121	-2.92294	665980	1205600	1392300	1001000	1.27876	901060	1931300	0	969010	0.342121	0.59:0:1.36:1.84:2.09:1.50:0:1.46:1.35:2.90:1.00:1.81	1196600	969010	1416200	935780	1196600	969010	1416200	935780	0.42:1.14:1.28:1.04:1.51:1.00	59973	Polypyrimidine tract binding protein 3 OS=Sus scrofa OX=9823 GN=PTBP3 PE=1 SV=1	A0A288CFU5	PTBP3
1628	8323	tr|Q2TJZ7|Q2TJZ7_PIG	44.02	12	2	2	Carbamidomethylation	2718500	3489900	3510600	4506100	1.29127	1.29127	7727500	5455000	6673700	4139500	0.820269	-1.21911	2718500	3489900	3510600	4506100	1.29127	7727500	5455000	6673700	4139500	0.820269	1.44:1.30:3.19:1.79:1.29:1.66:2.45:1.52:2.84:2.01:1.00:1.28	4008300	5406600	6591200	3104200	4008300	5406600	6591200	3104200	1.20:2.18:1.29:1.74:2.12:1.00	17339	Glutathione transferase OS=Sus scrofa OX=9823 GN=PTGES PE=1 SV=1	Q2TJZ7	PTGES
561	3558	tr|A0A287B088|A0A287B088_PIG	27.98	22	5	5		4321800	3706200	5268700	5107700	1.29253	1.29253	5936900	4533500	6192700	7045000	1.2643	1.2643	3303100	3013600	4236600	3673500	1.25225	4966600	3347100	4706800	5523600	1.23055	1.28:1.08:1.94:2.00:1.28:1.11:1.42:1.67:1.50:1.01:1.00:0.91	5188200	6618800	5235200	4238900	3955100	5115200	4156900	3158300	1.23:2.06:1.25:1.62:1.32:1.00	29053	Proteasome subunit beta OS=Sus scrofa OX=9823 GN=PSMB4 PE=1 SV=1	A0A287B088	PSMB4
1829	6434	tr|I3LSZ1|I3LSZ1_PIG	66.19	3	1	1		0	1133600	224860	1242600	1.29451	1.29451	1295200	1076600	810160	800010	0.678881	-1.47301	0	1133600	224860	1242600	1.29451	1295200	1076600	810160	800010	0.678881	64.00:64.00:-:64.00:64.00:64.00:64.00:64.00:64.00:64.00:-:64.00	733720	805090	1185900	1133600	733720	805090	1185900	1133600	0.44:0.56:0.65:0.71:1.05:1.00	43626	UBC core domain-containing protein OS=Sus scrofa OX=9823 GN=UBE2I PE=1 SV=2	I3LSZ1	UBE2I
1829	6891	tr|A0A287ASP8|A0A287ASP8_PIG	66.19	8	1	1		0	1133600	224860	1242600	1.29451	1.29451	1295200	1076600	810160	800010	0.678881	-1.47301	0	1133600	224860	1242600	1.29451	1295200	1076600	810160	800010	0.678881	64.00:64.00:-:64.00:64.00:64.00:64.00:64.00:64.00:64.00:-:64.00	733720	805090	1185900	1133600	733720	805090	1185900	1133600	0.44:0.56:0.65:0.71:1.05:1.00	18007	UBC core domain-containing protein OS=Sus scrofa OX=9823 GN=UBE2I PE=1 SV=1	A0A287ASP8	UBE2I
260	3017	tr|A0A5G2R8R0|A0A5G2R8R0_PIG	200	7	1	1		0	1242800	382120	1237500	1.3032	1.3032	1157800	453820	2672300	11316000	8.67965	8.67965	0	1242800	382120	1237500	1.3032	1157800	453820	2672300	11316000	8.67965	64.00:64.00:64.00:64.00:64.00:64.00:64.00:64.00:64.00:64.00:-:64.00	809800	6994100	805800	1242800	809800	6994100	805800	1242800	6.20:6.17:0.65:5.63:0.65:1.00	23674	Myosin heavy chain 9 OS=Sus scrofa OX=9823 GN=MYH9 PE=1 SV=1	A0A5G2R8R0	MYH9
853	2061	tr|A0A480SMR6|A0A480SMR6_PIG	59.25	5	2	2		664370	811720	1202400	734000	1.31184	1.31184	624720	943010	620990	1139500	1.12295	1.12295	664370	811720	1202400	734000	1.31184	624720	943010	620990	1139500	1.12295	2.27:2.35:1.04:1.70:1.81:1.10:0.93:1.72:0.94:1.42:1.00:1.22	968220	880250	783860	738050	968220	880250	783860	738050	2.08:1.23:1.31:1.19:1.06:1.00	53025	26S proteasome non-ATPase regulatory subunit 12 OS=Sus scrofa OX=9823 GN=PSMD12 PE=1 SV=1	A0A480SMR6	PSMD12
1147	3272	tr|F1SRP0|F1SRP0_PIG	81.89	2	1	1		364080	247010	370140	435280	1.31801	1.31801	634620	253350	290330	444240	0.827246	-1.20883	364080	247010	370140	435280	1.31801	634620	253350	290330	444240	0.827246	0.41:0.21:0.48:0.76:1.02:1.20:0.80:1.22:1.74:0.70:1.00:0.68	402710	367280	443980	305550	402710	367280	443980	305550	0.37:0.74:1.32:1.20:1.45:1.00	135055	Structural maintenance of chromosomes protein OS=Sus scrofa OX=9823 GN=SMC2 PE=3 SV=3	F1SRP0	SMC2
1147	3284	tr|A0A287AGI4|A0A287AGI4_PIG	81.89	2	1	1		364080	247010	370140	435280	1.31801	1.31801	634620	253350	290330	444240	0.827246	-1.20883	364080	247010	370140	435280	1.31801	634620	253350	290330	444240	0.827246	0.41:0.21:0.48:0.76:1.02:1.20:0.80:1.22:1.74:0.70:1.00:0.68	402710	367280	443980	305550	402710	367280	443980	305550	0.37:0.74:1.32:1.20:1.45:1.00	132347	Structural maintenance of chromosomes protein 2 OS=Sus scrofa OX=9823 GN=SMC2 PE=3 SV=1	A0A287AGI4	SMC2
1147	3285	tr|A0A5K1VSG2|A0A5K1VSG2_PIG	81.89	2	1	1		364080	247010	370140	435280	1.31801	1.31801	634620	253350	290330	444240	0.827246	-1.20883	364080	247010	370140	435280	1.31801	634620	253350	290330	444240	0.827246	0.41:0.21:0.48:0.76:1.02:1.20:0.80:1.22:1.74:0.70:1.00:0.68	402710	367280	443980	305550	402710	367280	443980	305550	0.37:0.74:1.32:1.20:1.45:1.00	133920	Structural maintenance of chromosomes protein OS=Sus scrofa OX=9823 GN=SMC2 PE=3 SV=1	A0A5K1VSG2	SMC2
583	1439	tr|F1RRA7|F1RRA7_PIG	54	2	1	1		212580	371330	360800	409780	1.31969	1.31969	373840	416810	940980	166070	1.40018	1.40018	212580	371330	360800	409780	1.31969	373840	416810	940980	166070	1.40018	0.63:0.51:1.59:0.65:1.70:1.93:4.43:0.78:1.76:1.96:1.00:1.75	385290	553530	395330	291950	385290	553530	395330	291950	0.41:0.81:1.32:1.90:1.35:1.00	103749	Uncharacterized protein OS=Sus scrofa OX=9823 GN=PLK4 PE=1 SV=3	F1RRA7	PLK4
1259	5540	tr|F1S6Z8|F1S6Z8_PIG	69.74	7	1	1		1046000	1061300	1294800	1493800	1.3233	1.3233	1374200	1144600	1112800	746700	0.738248	-1.35456	1046000	1061300	1294800	1493800	1.3233	1374200	1144600	1112800	746700	0.738248	0.85:0.91:0.11:0.81:1.24:1.43:1.06:0.71:1.31:1.09:1.00:1.01	1394300	929750	1259400	1235200	1394300	929750	1259400	1235200	0.74:0.39:1.13:0.75:1.02:1.00	31024	Vesicle trafficking 1 OS=Sus scrofa OX=9823 GN=VTA1 PE=1 SV=3	F1S6Z8	VTA1
1259	5542	tr|A0A287AY26|A0A287AY26_PIG	69.74	7	1	1		1046000	1061300	1294800	1493800	1.3233	1.3233	1374200	1144600	1112800	746700	0.738248	-1.35456	1046000	1061300	1294800	1493800	1.3233	1374200	1144600	1112800	746700	0.738248	0.85:0.91:0.11:0.81:1.24:1.43:1.06:0.71:1.31:1.09:1.00:1.01	1394300	929750	1259400	1235200	1394300	929750	1259400	1235200	0.74:0.39:1.13:0.75:1.02:1.00	33802	Vesicle trafficking 1 OS=Sus scrofa OX=9823 GN=VTA1 PE=1 SV=1	A0A287AY26	VTA1
1259	5544	tr|A0A5G2QAP4|A0A5G2QAP4_PIG	69.74	6	1	1		1046000	1061300	1294800	1493800	1.3233	1.3233	1374200	1144600	1112800	746700	0.738248	-1.35456	1046000	1061300	1294800	1493800	1.3233	1374200	1144600	1112800	746700	0.738248	0.85:0.91:0.11:0.81:1.24:1.43:1.06:0.71:1.31:1.09:1.00:1.01	1394300	929750	1259400	1235200	1394300	929750	1259400	1235200	0.74:0.39:1.13:0.75:1.02:1.00	35306	Vesicle trafficking 1 OS=Sus scrofa OX=9823 GN=VTA1 PE=1 SV=1	A0A5G2QAP4	VTA1
1332	3359	tr|A0A287ALQ1|A0A287ALQ1_PIG	19.38	2	2	2	Carbamidomethylation	594660	791660	978330	860070	1.3261	1.3261	1232000	539380	859310	671910	0.864422	-1.15684	594660	791660	978330	860070	1.3261	1232000	539380	859310	671910	0.864422	3.12:2.26:0.68:0.93:1.65:1.45:1.45:1.13:2.07:0.91:1.00:1.33	919200	765610	1020700	693160	919200	765610	1020700	693160	2.31:0.69:1.33:1.10:1.47:1.00	207372	Nucleoporin 210 OS=Sus scrofa OX=9823 GN=NUP210 PE=1 SV=2	A0A287ALQ1	NUP210
975	2218	tr|I3LIM2|I3LIM2_PIG	35.33	7	3	3		1435300	1229400	1261200	2272500	1.32612	1.32612	1305900	2296400	2003100	1020000	0.839214	-1.19159	1435300	1229400	1261200	2272500	1.32612	1305900	2296400	2003100	1020000	0.839214	1.79:1.51:2.15:2.62:0.88:1.58:1.40:0.71:0.91:1.60:1.00:0.86	2211500	1763400	1801100	1425100	2211500	1763400	1801100	1425100	1.66:2.40:1.55:1.24:1.26:1.00	55069	UDP-glucose 6-dehydrogenase OS=Sus scrofa OX=9823 GN=UGDH PE=1 SV=1	I3LIM2	UGDH
975	2228	tr|A0A5G2Q7H2|A0A5G2Q7H2_PIG	35.33	8	3	3		1435300	1229400	1261200	2272500	1.32612	1.32612	1305900	2296400	2003100	1020000	0.839214	-1.19159	1435300	1229400	1261200	2272500	1.32612	1305900	2296400	2003100	1020000	0.839214	1.79:1.51:2.15:2.62:0.88:1.58:1.40:0.71:0.91:1.60:1.00:0.86	2211500	1763400	1801100	1425100	2211500	1763400	1801100	1425100	1.66:2.40:1.55:1.24:1.26:1.00	47625	UDP-glucose 6-dehydrogenase OS=Sus scrofa OX=9823 GN=UGDH PE=1 SV=1	A0A5G2Q7H2	UGDH
992	7045	tr|Q69GF7|Q69GF7_PIG	79.24	23	4	4	Oxidation (M)	3727100	4006800	5020300	5279600	1.33179	1.33179	5017500	4514700	6087100	6824400	1.35451	1.35451	2774900	3295500	4235100	4718400	1.47494	4030900	3598200	5430500	5671800	1.45526	1.62:2.11:5.31:3.69:1.53:1.70:1.96:2.04:1.45:1.30:1.00:1.19	5149900	6455700	4766100	3867000	4476700	5551100	3814600	3035200	1.71:4.11:1.47:1.83:1.26:1.00	26242	Cytochrome c oxidase subunit 2 OS=Sus scrofa OX=9823 GN=MT-CO2 PE=1 SV=1	Q69GF7	MT-CO2
992	7044	P50667|COX2_PIG	79.24	23	4	4	Oxidation (M)	3727100	4006800	5020300	5279600	1.33179	1.33179	5017500	4514700	6087100	6824400	1.35451	1.35451	2774900	3295500	4235100	4718400	1.47494	4030900	3598200	5430500	5671800	1.45526	1.62:2.11:5.31:3.69:1.53:1.70:1.96:2.04:1.45:1.30:1.00:1.19	5149900	6455700	4766100	3867000	4476700	5551100	3814600	3035200	1.71:4.11:1.47:1.83:1.26:1.00	26185	Cytochrome c oxidase subunit 2 OS=Sus scrofa OX=9823 GN=MT-CO2 PE=3 SV=1	P50667	MT-CO2
214	1107	tr|A0A287BHP7|A0A287BHP7_PIG	32.89	31	9	9	Carbamidomethylation	12014000	18368000	15540000	25167000	1.33984	1.33984	15339000	20874000	15822000	13812000	0.818325	-1.22201	6725000	12522000	9706200	15798000	1.3251	9473800	13652000	10665000	9454900	0.87002	2.28:2.17:2.80:3.14:1.44:2.35:1.59:1.41:1.41:2.03:1.00:1.86	21300000	15129000	18106000	15335000	13698000	10060000	11563000	9623400	1.55:2.08:1.42:1.05:1.20:1.00	58643	Ubiquinol-cytochrome c reductase core protein 1 OS=Sus scrofa OX=9823 GN=UQCRC1 PE=1 SV=1	A0A287BHP7	UQCRC1
214	1105	tr|A0A287A558|A0A287A558_PIG	32.89	31	9	9	Carbamidomethylation	12014000	18368000	15540000	25167000	1.33984	1.33984	15339000	20874000	15822000	13812000	0.818325	-1.22201	6725000	12522000	9706200	15798000	1.3251	9473800	13652000	10665000	9454900	0.87002	2.28:2.17:2.80:3.14:1.44:2.35:1.59:1.41:1.41:2.03:1.00:1.86	21300000	15129000	18106000	15335000	13698000	10060000	11563000	9623400	1.55:2.08:1.42:1.05:1.20:1.00	57708	Ubiquinol-cytochrome c reductase core protein 1 OS=Sus scrofa OX=9823 GN=UQCRC1 PE=1 SV=2	A0A287A558	UQCRC1
214	1104	tr|F1SKM0|F1SKM0_PIG	32.89	34	9	9	Carbamidomethylation	12014000	18368000	15540000	25167000	1.33984	1.33984	15339000	20874000	15822000	13812000	0.818325	-1.22201	6725000	12522000	9706200	15798000	1.3251	9473800	13652000	10665000	9454900	0.87002	2.28:2.17:2.80:3.14:1.44:2.35:1.59:1.41:1.41:2.03:1.00:1.86	21300000	15129000	18106000	15335000	13698000	10060000	11563000	9623400	1.55:2.08:1.42:1.05:1.20:1.00	52699	Ubiquinol-cytochrome c reductase core protein 1 OS=Sus scrofa OX=9823 GN=UQCRC1 PE=1 SV=3	F1SKM0	UQCRC1
299	752	tr|A0A286ZYJ8|A0A286ZYJ8_PIG	35.37	21	16	16	Carbamidomethylation	13484000	10246000	13669000	18543000	1.35744	1.35744	17438000	11252000	17634000	23430000	1.4313	1.4313	3792000	3624000	5494700	7450000	1.74551	6144200	4661800	7006600	8732500	1.45651	0.75:1.15:1.53:0.99:1.45:1.96:1.85:2.30:1.62:1.23:1.00:0.96	16106000	20532000	14720000	12280000	6472400	7869500	5403000	3708000	0.97:1.29:1.75:2.12:1.46:1.00	124316	UPF1 RNA helicase and ATPase OS=Sus scrofa OX=9823 GN=UPF1 PE=1 SV=2	A0A286ZYJ8	UPF1
754	3214	tr|A0A287B1V1|A0A287B1V1_PIG	29.86	4	1	1		138410	392150	479180	242250	1.35975	1.35975	262910	260470	320310	165880	0.928943	-1.07649	138410	392150	479180	242250	1.35975	262910	260470	320310	165880	0.928943	5.12:4.51:0.65:1.92:3.46:1.75:2.31:1.20:1.90:1.88:1.00:2.83	360720	243090	261690	265280	360720	243090	261690	265280	2.51:0.67:1.36:0.92:0.99:1.00	47250	Acyl-CoA dehydrogenase short/branched chain OS=Sus scrofa OX=9823 GN=ACADSB PE=1 SV=2	A0A287B1V1	ACADSB
754	3213	tr|F1SED0|F1SED0_PIG	29.86	4	1	1		138410	392150	479180	242250	1.35975	1.35975	262910	260470	320310	165880	0.928943	-1.07649	138410	392150	479180	242250	1.35975	262910	260470	320310	165880	0.928943	5.12:4.51:0.65:1.92:3.46:1.75:2.31:1.20:1.90:1.88:1.00:2.83	360720	243090	261690	265280	360720	243090	261690	265280	2.51:0.67:1.36:0.92:0.99:1.00	47260	Acyl-CoA dehydrogenase short/branched chain OS=Sus scrofa OX=9823 GN=ACADSB PE=1 SV=4	F1SED0	ACADSB
30	28	tr|A0A5G2RBD3|A0A5G2RBD3_PIG	75.13	64	32	32	Oxidation (M)	226030000	308960000	354950000	375200000	1.36479	1.36479	225130000	320950000	279610000	801840000	1.98039	1.98039	60313000	99645000	99615000	105710000	1.28362	75136000	101170000	91685000	288210000	2.15475	1.97:3.24:1.58:1.51:1.65:1.75:1.52:4.78:1.25:1.68:1.00:1.65	372450000	540720000	281200000	277260000	102660000	189950000	88153000	79979000	1.97:1.17:1.28:2.37:1.10:1.00	47418	Keratin 18 OS=Sus scrofa OX=9823 GN=KRT18 PE=1 SV=1	A0A5G2RBD3	KRT18
356	660	tr|A0A287BEJ3|A0A287BEJ3_PIG	55.8	30	11	11	Carbamidomethylation	12090000	19244000	25305000	17514000	1.36653	1.36653	22429000	29942000	34736000	27030000	1.17939	1.17939	4870900	9820900	12417000	6428300	1.28271	10147000	16509000	17927000	12818000	1.1534	1.34:1.51:1.85:1.76:2.55:1.32:3.68:2.63:2.08:3.39:1.00:2.02	22074000	30883000	26186000	16658000	9880400	15372000	13328000	7524600	0.92:1.17:1.31:2.04:1.77:1.00	83429	Niban apoptosis regulator 2 OS=Sus scrofa OX=9823 GN=NIBAN2 PE=1 SV=2	A0A287BEJ3	NIBAN2
1156	2418	tr|A0A287AP80|A0A287AP80_PIG	31.3	1	1	1		505150	633230	590650	966250	1.36765	1.36765	173580	296730	628950	970370	3.40057	3.40057	505150	633230	590650	966250	1.36765	173580	296730	628950	970370	3.40057	0.83:1.54:1.48:0.81:1.17:1.91:1.25:1.92:0.34:0.59:1.00:1.25	778450	799660	235150	569190	778450	799660	235150	569190	1.05:1.01:1.37:1.40:0.41:1.00	112962	HECT domain-containing protein OS=Sus scrofa OX=9823 GN=HERC4 PE=4 SV=2	A0A287AP80	HERC4
1156	2416	tr|A0A287A964|A0A287A964_PIG	31.3	1	1	1		505150	633230	590650	966250	1.36765	1.36765	173580	296730	628950	970370	3.40057	3.40057	505150	633230	590650	966250	1.36765	173580	296730	628950	970370	3.40057	0.83:1.54:1.48:0.81:1.17:1.91:1.25:1.92:0.34:0.59:1.00:1.25	778450	799660	235150	569190	778450	799660	235150	569190	1.05:1.01:1.37:1.40:0.41:1.00	114092	HECT domain-containing protein OS=Sus scrofa OX=9823 GN=HERC4 PE=4 SV=1	A0A287A964	HERC4
1156	2429	tr|A0A287AHQ9|A0A287AHQ9_PIG	31.3	1	1	1		505150	633230	590650	966250	1.36765	1.36765	173580	296730	628950	970370	3.40057	3.40057	505150	633230	590650	966250	1.36765	173580	296730	628950	970370	3.40057	0.83:1.54:1.48:0.81:1.17:1.91:1.25:1.92:0.34:0.59:1.00:1.25	778450	799660	235150	569190	778450	799660	235150	569190	1.05:1.01:1.37:1.40:0.41:1.00	118596	HECT domain-containing protein OS=Sus scrofa OX=9823 GN=HERC4 PE=4 SV=2	A0A287AHQ9	HERC4
1156	2438	tr|A0A287A8M6|A0A287A8M6_PIG	31.3	1	1	1		505150	633230	590650	966250	1.36765	1.36765	173580	296730	628950	970370	3.40057	3.40057	505150	633230	590650	966250	1.36765	173580	296730	628950	970370	3.40057	0.83:1.54:1.48:0.81:1.17:1.91:1.25:1.92:0.34:0.59:1.00:1.25	778450	799660	235150	569190	778450	799660	235150	569190	1.05:1.01:1.37:1.40:0.41:1.00	122015	HECT domain-containing protein OS=Sus scrofa OX=9823 GN=HERC4 PE=4 SV=2	A0A287A8M6	HERC4
1156	2437	tr|A0A287BEN4|A0A287BEN4_PIG	31.3	1	1	1		505150	633230	590650	966250	1.36765	1.36765	173580	296730	628950	970370	3.40057	3.40057	505150	633230	590650	966250	1.36765	173580	296730	628950	970370	3.40057	0.83:1.54:1.48:0.81:1.17:1.91:1.25:1.92:0.34:0.59:1.00:1.25	778450	799660	235150	569190	778450	799660	235150	569190	1.05:1.01:1.37:1.40:0.41:1.00	121162	HECT domain-containing protein OS=Sus scrofa OX=9823 GN=HERC4 PE=4 SV=2	A0A287BEN4	HERC4
1156	2440	tr|A0A287A9B2|A0A287A9B2_PIG	31.3	1	1	1		505150	633230	590650	966250	1.36765	1.36765	173580	296730	628950	970370	3.40057	3.40057	505150	633230	590650	966250	1.36765	173580	296730	628950	970370	3.40057	0.83:1.54:1.48:0.81:1.17:1.91:1.25:1.92:0.34:0.59:1.00:1.25	778450	799660	235150	569190	778450	799660	235150	569190	1.05:1.01:1.37:1.40:0.41:1.00	122881	HECT domain-containing protein OS=Sus scrofa OX=9823 GN=HERC4 PE=4 SV=2	A0A287A9B2	HERC4
458	1570	tr|A0A287BB68|A0A287BB68_PIG	200	1	1	1		2078700	3802500	3701400	4346200	1.36836	1.36836	3151600	1246000	8591800	61085000	15.8443	15.8443	2078700	3802500	3701400	4346200	1.36836	3151600	1246000	8591800	61085000	15.8443	8.22:17.48:9.61:8.67:1.78:2.09:4.13:29.39:1.52:0.60:1.00:1.83	4023800	34838000	2198800	2940600	4023800	34838000	2198800	2940600	9.08:6.46:1.37:11.85:0.75:1.00	197322	Myosin-11 OS=Sus scrofa OX=9823 GN=MYH11 PE=1 SV=1	A0A287BB68	MYH11
458	1582	tr|A0A287ASK1|A0A287ASK1_PIG	200	1	1	1		2078700	3802500	3701400	4346200	1.36836	1.36836	3151600	1246000	8591800	61085000	15.8443	15.8443	2078700	3802500	3701400	4346200	1.36836	3151600	1246000	8591800	61085000	15.8443	8.22:17.48:9.61:8.67:1.78:2.09:4.13:29.39:1.52:0.60:1.00:1.83	4023800	34838000	2198800	2940600	4023800	34838000	2198800	2940600	9.08:6.46:1.37:11.85:0.75:1.00	203430	Myosin-11 OS=Sus scrofa OX=9823 GN=MYH11 PE=1 SV=1	A0A287ASK1	MYH11
1378	5259	tr|Q06A96|Q06A96_PIG	45.79	15	2	2		867840	933850	1873800	600600	1.37338	1.37338	2041200	967640	1969300	1875900	1.27797	1.27797	867840	933850	1873800	600600	1.37338	2041200	967640	1969300	1875900	1.27797	0.27:0.97:0.22:0.79:2.16:0.69:2.27:2.16:2.35:1.12:1.00:1.08	1237200	1922600	1504400	900840	1237200	1922600	1504400	900840	0.95:0.64:1.37:2.13:1.67:1.00	25468	RU2B OS=Sus scrofa OX=9823 GN=SNRPB2 PE=2 SV=1	Q06A96	SNRPB2
1358	6651	tr|A0A287ARG2|A0A287ARG2_PIG	57.41	10	1	1		1763200	1910700	3151700	1948100	1.38812	1.38812	4562600	5186700	3300700	4602600	0.810653	-1.23357	1763200	1910700	3151700	1948100	1.38812	4562600	5186700	3300700	4602600	0.810653	1.44:0.90:2.69:2.03:1.79:1.10:1.87:2.61:2.59:2.94:1.00:1.08	2549900	3951700	4874700	1836900	2549900	3951700	4874700	1836900	1.12:2.27:1.39:2.15:2.65:1.00	13221	UBC core domain-containing protein OS=Sus scrofa OX=9823 PE=1 SV=2	A0A287ARG2	UBC core domain-containing protein
436	2552	tr|A0A287AA21|A0A287AA21_PIG	23.58	24	6	6	Carbamidomethylation	19831000	17253000	27203000	24557000	1.39575	1.39575	24810000	25124000	29869000	24281000	1.08443	1.08443	17028000	15070000	23590000	22339000	1.4309	22812000	23109000	27335000	21994000	1.07421	1.33:1.19:2.20:1.80:1.39:1.31:1.61:1.29:1.34:1.36:1.00:0.88	25880000	27075000	24967000	18752000	22964000	24665000	22961000	16049000	1.34:2.12:1.43:1.54:1.43:1.00	34580	Enoyl-CoA hydratase mitochondrial OS=Sus scrofa OX=9823 GN=ECHS1 PE=1 SV=2	A0A287AA21	ECHS1
91	174	tr|A0A286ZNJ8|A0A286ZNJ8_PIG	63.05	33	16	16	Carbamidomethylation; Oxidation (M)	25227000	27823000	45286000	29101000	1.40221	1.40221	43513000	48922000	42166000	35483000	0.840039	-1.19042	13370000	8546100	17411000	13414000	1.4065	22889000	23245000	20230000	14530000	0.753457	0.96:0.75:0.86:0.80:1.30:1.00:1.51:1.09:1.71:1.74:1.00:0.64	37873000	38825000	46218000	26764000	15412000	17380000	23067000	10958000	1.15:1.02:1.41:1.59:2.10:1.00	69134	Radixin OS=Sus scrofa OX=9823 GN=RDX PE=1 SV=1	A0A286ZNJ8	RDX
898	3744	tr|F1RNZ1|F1RNZ1_PIG	61.8	18	3	3		1670200	1799700	1498800	3428200	1.41993	1.41993	1737200	3155000	2411800	3429800	1.19406	1.19406	1670200	1799700	1498800	3428200	1.41993	1737200	3155000	2411800	3429800	1.19406	1.87:0.41:4.57:2.53:0.90:2.05:1.44:2.05:1.04:1.89:1.00:1.08	2743900	2920800	2446100	1734900	2743900	2920800	2446100	1734900	1.64:3.42:1.58:1.68:1.41:1.00	31779	Rieske domain-containing protein OS=Sus scrofa OX=9823 GN=UQCRFS1 PE=1 SV=2	F1RNZ1	UQCRFS1
1218	5067	tr|A0A287BDC0|A0A287BDC0_PIG	23.07	14	2	2	Carbamidomethylation	1194200	1187200	1322400	2089900	1.4329	1.4329	1561500	2017600	1742300	1694300	0.960186	-1.04147	1194200	1187200	1322400	2089900	1.4329	1561500	2017600	1742300	1694300	0.960186	1.74:1.61:2.77:2.10:1.11:1.75:1.46:1.42:1.31:1.69:1.00:0.99	1706100	1718300	1789600	1190700	1706100	1718300	1789600	1190700	1.68:2.44:1.43:1.44:1.50:1.00	23787	Complex I-23kD OS=Sus scrofa OX=9823 GN=NDUFS8 PE=1 SV=2	A0A287BDC0	NDUFS8
1218	5102	tr|A0A287BJQ2|A0A287BJQ2_PIG	23.07	13	2	2	Carbamidomethylation	1194200	1187200	1322400	2089900	1.4329	1.4329	1561500	2017600	1742300	1694300	0.960186	-1.04147	1194200	1187200	1322400	2089900	1.4329	1561500	2017600	1742300	1694300	0.960186	1.74:1.61:2.77:2.10:1.11:1.75:1.46:1.42:1.31:1.69:1.00:0.99	1706100	1718300	1789600	1190700	1706100	1718300	1789600	1190700	1.68:2.44:1.43:1.44:1.50:1.00	27097	Complex I-23kD OS=Sus scrofa OX=9823 GN=NDUFS8 PE=1 SV=1	A0A287BJQ2	NDUFS8
1357	6870	tr|A0A5G2QPG5|A0A5G2QPG5_PIG	34.9	24	2	2	Carbamidomethylation	733220	1186200	884040	1896200	1.44848	1.44848	1847300	1858100	1659000	1153900	0.759135	-1.31729	733220	1186200	884040	1896200	1.44848	1847300	1858100	1659000	1153900	0.759135	0.94:1.26:4.91:2.71:1.21:2.59:2.26:1.57:2.52:2.53:1.00:1.62	1390100	1406400	1852700	1101000	1390100	1406400	1852700	1101000	0.73:2.54:1.26:1.28:1.68:1.00	15055	ZnF_CDGSH domain-containing protein OS=Sus scrofa OX=9823 GN=CISD1 PE=4 SV=1	A0A5G2QPG5	CISD1
1357	7079	tr|A0A287ABR3|A0A287ABR3_PIG	34.9	30	2	2	Carbamidomethylation	733220	1186200	884040	1896200	1.44848	1.44848	1847300	1858100	1659000	1153900	0.759135	-1.31729	733220	1186200	884040	1896200	1.44848	1847300	1858100	1659000	1153900	0.759135	0.94:1.26:4.91:2.71:1.21:2.59:2.26:1.57:2.52:2.53:1.00:1.62	1390100	1406400	1852700	1101000	1390100	1406400	1852700	1101000	0.73:2.54:1.26:1.28:1.68:1.00	12781	ZnF_CDGSH domain-containing protein OS=Sus scrofa OX=9823 GN=CISD1 PE=4 SV=1	A0A287ABR3	CISD1
1357	7078	tr|A0A5G2QG10|A0A5G2QG10_PIG	34.9	31	2	2	Carbamidomethylation	733220	1186200	884040	1896200	1.44848	1.44848	1847300	1858100	1659000	1153900	0.759135	-1.31729	733220	1186200	884040	1896200	1.44848	1847300	1858100	1659000	1153900	0.759135	0.94:1.26:4.91:2.71:1.21:2.59:2.26:1.57:2.52:2.53:1.00:1.62	1390100	1406400	1852700	1101000	1390100	1406400	1852700	1101000	0.73:2.54:1.26:1.28:1.68:1.00	11985	ZnF_CDGSH domain-containing protein OS=Sus scrofa OX=9823 GN=CISD1 PE=4 SV=1	A0A5G2QG10	CISD1
315	868	tr|A0A287ADG1|A0A287ADG1_PIG	32.88	6	2	2	Carbamidomethylation	1200000	950680	1340400	1860800	1.48846	1.48846	1405000	1153700	1644700	1702400	1.30813	1.30813	1200000	950680	1340400	1860800	1.48846	1405000	1153700	1644700	1702400	1.30813	1.58:1.22:1.85:2.38:1.12:1.55:1.37:1.42:1.17:0.96:1.00:0.79	1600600	1673600	1279300	1075400	1600600	1673600	1279300	1075400	1.56:2.36:1.49:1.56:1.19:1.00	43392	Drebrin like OS=Sus scrofa OX=9823 GN=DBNL PE=1 SV=1	A0A287ADG1	DBNL
1090	2775	tr|I3LD72|I3LD72_PIG	145.07	3	1	1		127120	334910	687730	0	1.4885	1.4885	368440	1440200	660340	530630	0.658489	-1.51863	127120	334910	687730	0	1.4885	368440	1440200	660340	530630	0.658489	5.32:1.44:2.35:0:5.41:0:5.19:4.17:2.90:11.33:1.00:2.63	687730	595480	904320	231020	687730	595480	904320	231020	1.86:1.30:2.98:2.58:3.91:1.00	61230	EH domain containing 2 OS=Sus scrofa OX=9823 GN=EHD2 PE=1 SV=1	I3LD72	EHD2
584	4269	tr|A0A286ZV95|A0A286ZV95_PIG	33.18	13	3	3		3423300	3953800	4825600	6329500	1.51213	1.51213	4674600	3153800	7858800	6512700	1.83582	1.83582	2983000	3701800	4516700	5413000	1.48541	4093600	2854000	7050900	5838200	1.85519	1.19:1.51:2.38:2.15:1.51:1.81:2.36:1.96:1.37:0.96:1.00:1.24	5577600	7185800	3914200	3688600	4964900	6444500	3473800	3342400	1.21:2.02:1.49:1.93:1.04:1.00	24911	Transmembrane emp24 domain-containing protein 10 OS=Sus scrofa OX=9823 GN=TMED10 PE=1 SV=1	A0A286ZV95	TMED10
494	1510	tr|A0A5G2QCA3|A0A5G2QCA3_PIG	45.15	14	5	5		2530600	4445900	3185200	7430700	1.52167	1.52167	3810300	3301500	3690400	2778200	0.909559	-1.09943	2392300	3731200	2717100	6905900	1.57149	3429200	2842400	3253800	2502300	0.917804	2.17:1.12:2.66:3.05:1.14:2.89:1.36:1.05:1.43:1.19:1.00:1.56	5307900	3234300	3555900	3641900	4811500	2878000	3135800	3061700	1.29:2.23:1.57:0.94:1.02:1.00	60446	Atlastin GTPase 3 OS=Sus scrofa OX=9823 GN=ATL3 PE=1 SV=1	A0A5G2QCA3	ATL3
494	1530	tr|F1RPY1|F1RPY1_PIG	45.15	13	5	5		2530600	4445900	3185200	7430700	1.52167	1.52167	3810300	3301500	3690400	2778200	0.909559	-1.09943	2392300	3731200	2717100	6905900	1.57149	3429200	2842400	3253800	2502300	0.917804	2.17:1.12:2.66:3.05:1.14:2.89:1.36:1.05:1.43:1.19:1.00:1.56	5307900	3234300	3555900	3641900	4811500	2878000	3135800	3061700	1.29:2.23:1.57:0.94:1.02:1.00	61932	Atlastin GTPase 3 OS=Sus scrofa OX=9823 GN=ATL3 PE=1 SV=4	F1RPY1	ATL3
494	1527	tr|A0A286ZXQ0|A0A286ZXQ0_PIG	45.15	13	5	5		2530600	4445900	3185200	7430700	1.52167	1.52167	3810300	3301500	3690400	2778200	0.909559	-1.09943	2392300	3731200	2717100	6905900	1.57149	3429200	2842400	3253800	2502300	0.917804	2.17:1.12:2.66:3.05:1.14:2.89:1.36:1.05:1.43:1.19:1.00:1.56	5307900	3234300	3555900	3641900	4811500	2878000	3135800	3061700	1.29:2.23:1.57:0.94:1.02:1.00	61936	Atlastin GTPase 3 OS=Sus scrofa OX=9823 GN=ATL3 PE=1 SV=2	A0A286ZXQ0	ATL3
1345	4251	tr|A0A5G2QWD0|A0A5G2QWD0_PIG	29.86	6	1	1		533070	383010	686380	709810	1.52409	1.52409	1049500	370330	1144700	1539400	1.89044	1.89044	533070	383010	686380	709810	1.52409	1049500	370330	1144700	1539400	1.89044	1.34:1.17:0.91:1.84:1.29:1.33:2.15:2.89:1.97:0.69:1.00:0.72	698090	1342000	709900	458040	698090	1342000	709900	458040	1.46:1.60:1.52:2.93:1.55:1.00	20901	Ras-related protein Rab-18 OS=Sus scrofa OX=9823 GN=RAB18 PE=1 SV=1	A0A5G2QWD0	RAB18
1345	4252	tr|I3LC07|I3LC07_PIG	29.86	5	1	1		533070	383010	686380	709810	1.52409	1.52409	1049500	370330	1144700	1539400	1.89044	1.89044	533070	383010	686380	709810	1.52409	1049500	370330	1144700	1539400	1.89044	1.34:1.17:0.91:1.84:1.29:1.33:2.15:2.89:1.97:0.69:1.00:0.72	698090	1342000	709900	458040	698090	1342000	709900	458040	1.46:1.60:1.52:2.93:1.55:1.00	22991	Ras-related protein Rab-18 OS=Sus scrofa OX=9823 GN=RAB18 PE=1 SV=1	I3LC07	RAB18
693	1137	tr|F1RUH0|F1RUH0_PIG	58.31	1	2	2		602330	1301500	719360	2238000	1.55337	1.55337	1537700	1202200	1375300	491420	0.68131	-1.46776	602330	1301500	719360	2238000	1.55337	1537700	1202200	1375300	491420	0.68131	1.22:0.17:0.64:0.97:1.19:3.72:2.28:0.82:2.55:2.00:1.00:2.16	1478700	933350	1448300	1102700	1478700	933350	1448300	1102700	0.63:0.47:1.34:0.85:1.31:1.00	486178	HECT-type E3 ubiquitin transferase OS=Sus scrofa OX=9823 GN=HUWE1 PE=1 SV=2	F1RUH0	HUWE1
693	1136	tr|I3L770|I3L770_PIG	58.31	1	2	2		602330	1301500	719360	2238000	1.55337	1.55337	1537700	1202200	1375300	491420	0.68131	-1.46776	602330	1301500	719360	2238000	1.55337	1537700	1202200	1375300	491420	0.68131	1.22:0.17:0.64:0.97:1.19:3.72:2.28:0.82:2.55:2.00:1.00:2.16	1478700	933350	1448300	1102700	1478700	933350	1448300	1102700	0.63:0.47:1.34:0.85:1.31:1.00	482602	HECT-type E3 ubiquitin transferase OS=Sus scrofa OX=9823 GN=HUWE1 PE=1 SV=2	I3L770	HUWE1
693	1135	tr|A0A287AA97|A0A287AA97_PIG	58.31	1	2	2		602330	1301500	719360	2238000	1.55337	1.55337	1537700	1202200	1375300	491420	0.68131	-1.46776	602330	1301500	719360	2238000	1.55337	1537700	1202200	1375300	491420	0.68131	1.22:0.17:0.64:0.97:1.19:3.72:2.28:0.82:2.55:2.00:1.00:2.16	1478700	933350	1448300	1102700	1478700	933350	1448300	1102700	0.63:0.47:1.34:0.85:1.31:1.00	469066	HECT-type E3 ubiquitin transferase OS=Sus scrofa OX=9823 GN=HUWE1 PE=1 SV=1	A0A287AA97	HUWE1
1111	2679	tr|A0A287BHM4|A0A287BHM4_PIG	26.35	2	1	1		832170	855950	1187100	1438900	1.55558	1.55558	1767000	2006700	1182700	880090	0.546623	-1.82942	832170	855950	1187100	1438900	1.55558	1767000	2006700	1182700	880090	0.546623	1.53:1.68:1.62:1.59:1.43:1.73:1.42:1.06:2.12:2.41:1.00:1.03	1313000	1031400	1886900	844060	1313000	1031400	1886900	844060	1.58:1.58:1.56:1.22:2.24:1.00	56863	Apoptosis inhibitor 5 OS=Sus scrofa OX=9823 GN=API5 PE=1 SV=2	A0A287BHM4	API5
996	3129	tr|F1SNF6|F1SNF6_PIG	38.48	8	1	1		1134300	684600	1386500	1443000	1.55561	1.55561	1839300	1823400	1899500	3030400	1.34597	1.34597	1134300	684600	1386500	1443000	1.55561	1839300	1823400	1899500	3030400	1.34597	1.06:0.84:1.36:0.51:1.22:1.27:1.67:2.67:1.62:1.61:1.00:0.60	1414700	2465000	1831300	909440	1414700	2465000	1831300	909440	1.18:1.16:1.56:2.71:2.01:1.00	26152	MICOS complex subunit MIC19 isoform 2 OS=Sus scrofa OX=9823 GN=CHCHD3 PE=1 SV=2	F1SNF6	CHCHD3
996	3132	tr|A0A286ZUS4|A0A286ZUS4_PIG	38.48	8	1	1		1134300	684600	1386500	1443000	1.55561	1.55561	1839300	1823400	1899500	3030400	1.34597	1.34597	1134300	684600	1386500	1443000	1.55561	1839300	1823400	1899500	3030400	1.34597	1.06:0.84:1.36:0.51:1.22:1.27:1.67:2.67:1.62:1.61:1.00:0.60	1414700	2465000	1831300	909440	1414700	2465000	1831300	909440	1.18:1.16:1.56:2.71:2.01:1.00	27752	Uncharacterized protein OS=Sus scrofa OX=9823 GN=CHCHD3 PE=1 SV=1	A0A286ZUS4	CHCHD3
996	3131	tr|A0A287AC97|A0A287AC97_PIG	38.48	8	1	1		1134300	684600	1386500	1443000	1.55561	1.55561	1839300	1823400	1899500	3030400	1.34597	1.34597	1134300	684600	1386500	1443000	1.55561	1839300	1823400	1899500	3030400	1.34597	1.06:0.84:1.36:0.51:1.22:1.27:1.67:2.67:1.62:1.61:1.00:0.60	1414700	2465000	1831300	909440	1414700	2465000	1831300	909440	1.18:1.16:1.56:2.71:2.01:1.00	27168	MICOS complex subunit MIC19 isoform 2 OS=Sus scrofa OX=9823 GN=CHCHD3 PE=1 SV=1	A0A287AC97	CHCHD3
996	3130	tr|A0A286ZRH7|A0A286ZRH7_PIG	38.48	8	1	1		1134300	684600	1386500	1443000	1.55561	1.55561	1839300	1823400	1899500	3030400	1.34597	1.34597	1134300	684600	1386500	1443000	1.55561	1839300	1823400	1899500	3030400	1.34597	1.06:0.84:1.36:0.51:1.22:1.27:1.67:2.67:1.62:1.61:1.00:0.60	1414700	2465000	1831300	909440	1414700	2465000	1831300	909440	1.18:1.16:1.56:2.71:2.01:1.00	26970	Uncharacterized protein OS=Sus scrofa OX=9823 GN=CHCHD3 PE=1 SV=2	A0A286ZRH7	CHCHD3
609	3848	tr|A0A287B975|A0A287B975_PIG	54.76	42	6	6	Carbamidomethylation	3072400	3276800	4285000	5699200	1.57251	1.57251	7493400	5965300	5331400	4322400	0.717291	-1.39413	2023500	1777100	2557900	3803200	1.67371	5302000	3943400	3737000	2692700	0.695449	1.05:1.35:1.28:1.35:1.26:1.88:1.85:1.33:2.62:1.95:1.00:0.88	4992100	4826900	6729400	3174600	3180500	3214800	4622700	1900300	1.28:1.40:1.67:1.69:2.43:1.00	18413	CCHC-type zinc finger nucleic acid binding protein OS=Sus scrofa OX=9823 GN=CNBP PE=1 SV=2	A0A287B975	CNBP
174	155	tr|A0A287BBS6|A0A287BBS6_PIG	45.95	32	22	22	Carbamidomethylation	28441000	32931000	48641000	48017000	1.57495	1.57495	39609000	48677000	39428000	41022000	0.911243	-1.0974	10245000	10436000	15101000	15593000	1.48416	14045000	13803000	12230000	13937000	0.939637	3.40:0.99:0.85:0.82:1.47:1.52:1.19:1.36:1.37:1.35:1.00:1.02	48329000	41001000	44143000	31023000	15347000	13083000	13924000	10340000	2.17:0.83:1.48:1.27:1.35:1.00	97048	Catenin delta 1 OS=Sus scrofa OX=9823 GN=CTNND1 PE=1 SV=2	A0A287BBS6	CTNND1
1547	3496	tr|F1SB38|F1SB38_PIG	200	2	1	1		447440	788510	1083500	863560	1.57535	1.57535	1278900	1445700	1225200	723700	0.715298	-1.39802	447440	788510	1083500	863560	1.57535	1278900	1445700	1225200	723700	0.715298	0.29:1.58:0.96:0.68:2.42:1.93:2.74:1.62:2.86:3.23:1.00:1.76	973520	974440	1362300	617980	973520	974440	1362300	617980	0.68:0.60:1.58:1.58:2.20:1.00	91458	TRUD domain-containing protein OS=Sus scrofa OX=9823 GN=PUS7 PE=3 SV=4	F1SB38	PUS7
1547	3495	tr|A0A287BGP6|A0A287BGP6_PIG	200	2	1	1		447440	788510	1083500	863560	1.57535	1.57535	1278900	1445700	1225200	723700	0.715298	-1.39802	447440	788510	1083500	863560	1.57535	1278900	1445700	1225200	723700	0.715298	0.29:1.58:0.96:0.68:2.42:1.93:2.74:1.62:2.86:3.23:1.00:1.76	973520	974440	1362300	617980	973520	974440	1362300	617980	0.68:0.60:1.58:1.58:2.20:1.00	90831	TRUD domain-containing protein OS=Sus scrofa OX=9823 GN=PUS7 PE=3 SV=2	A0A287BGP6	PUS7
1547	3509	tr|I3LL64|I3LL64_PIG	200	2	1	1		447440	788510	1083500	863560	1.57535	1.57535	1278900	1445700	1225200	723700	0.715298	-1.39802	447440	788510	1083500	863560	1.57535	1278900	1445700	1225200	723700	0.715298	0.29:1.58:0.96:0.68:2.42:1.93:2.74:1.62:2.86:3.23:1.00:1.76	973520	974440	1362300	617980	973520	974440	1362300	617980	0.68:0.60:1.58:1.58:2.20:1.00	81267	TRUD domain-containing protein OS=Sus scrofa OX=9823 GN=PUS7 PE=3 SV=2	I3LL64	PUS7
1547	3508	tr|A0A287AVN7|A0A287AVN7_PIG	200	2	1	1		447440	788510	1083500	863560	1.57535	1.57535	1278900	1445700	1225200	723700	0.715298	-1.39802	447440	788510	1083500	863560	1.57535	1278900	1445700	1225200	723700	0.715298	0.29:1.58:0.96:0.68:2.42:1.93:2.74:1.62:2.86:3.23:1.00:1.76	973520	974440	1362300	617980	973520	974440	1362300	617980	0.68:0.60:1.58:1.58:2.20:1.00	79201	TRUD domain-containing protein OS=Sus scrofa OX=9823 GN=PUS7 PE=3 SV=2	A0A287AVN7	PUS7
1547	3507	tr|A0A5G2QB16|A0A5G2QB16_PIG	200	2	1	1		447440	788510	1083500	863560	1.57535	1.57535	1278900	1445700	1225200	723700	0.715298	-1.39802	447440	788510	1083500	863560	1.57535	1278900	1445700	1225200	723700	0.715298	0.29:1.58:0.96:0.68:2.42:1.93:2.74:1.62:2.86:3.23:1.00:1.76	973520	974440	1362300	617980	973520	974440	1362300	617980	0.68:0.60:1.58:1.58:2.20:1.00	74850	TRUD domain-containing protein OS=Sus scrofa OX=9823 GN=PUS7 PE=3 SV=1	A0A5G2QB16	PUS7
96	1719	tr|I3LUP6|I3LUP6_PIG	86.17	57	19	19	Carbamidomethylation; Oxidation (M)	124040000	167090000	247790000	211320000	1.57699	1.57699	190500000	217070000	125940000	129520000	0.626788	-1.59544	31370000	54404000	147780000	97950000	2.86485	83830000	101770000	43304000	37853000	0.437268	1.90:2.26:1.39:2.10:4.71:3.12:1.38:1.21:2.67:3.24:1.00:1.73	229760000	129050000	203790000	145560000	122870000	40578000	92800000	42887000	1.52:1.28:2.86:0.95:2.16:1.00	32603	Nucleophosmin OS=Sus scrofa OX=9823 GN=NPM1 PE=1 SV=2	I3LUP6	NPM1
579	2251	tr|A0A2C9F3A3|A0A2C9F3A3_PIG	21.59	31	6	6		15327000	12919000	21496000	23926000	1.60809	1.60809	25276000	17586000	22571000	23425000	1.07312	1.07312	11703000	9639100	16696000	18742000	1.66047	18939000	13106000	15783000	17790000	1.04768	1.15:1.08:2.09:1.95:1.43:1.60:1.35:1.52:1.62:1.12:1.00:0.82	22711000	22998000	21431000	14123000	17719000	16787000	16022000	10671000	1.22:2.22:1.66:1.57:1.50:1.00	23384	ATP synthase peripheral stalk subunit OSCP OS=Sus scrofa OX=9823 GN=ATP5PO PE=3 SV=1	A0A2C9F3A3	ATP5PO
579	2252	Q2EN81|ATPO_PIG	21.59	31	6	6		15327000	12919000	21496000	23926000	1.60809	1.60809	25276000	17586000	22571000	23425000	1.07312	1.07312	11703000	9639100	16696000	18742000	1.66047	18939000	13106000	15783000	17790000	1.04768	1.15:1.08:2.09:1.95:1.43:1.60:1.35:1.52:1.62:1.12:1.00:0.82	22711000	22998000	21431000	14123000	17719000	16787000	16022000	10671000	1.22:2.22:1.66:1.57:1.50:1.00	23370	ATP synthase subunit O mitochondrial OS=Sus scrofa OX=9823 GN=ATP5PO PE=1 SV=1	Q2EN81	ATP5PO
761	4003	tr|A0A5S8L0N9|A0A5S8L0N9_PIG	36.43	29	6	6	Carbamidomethylation	11334000	15770000	20129000	23780000	1.62002	1.62002	34322000	22270000	27120000	21156000	0.853053	-1.17226	10117000	13759000	17571000	21246000	1.62577	29720000	18991000	22523000	18216000	0.836341	1.60:1.29:2.32:1.98:1.74:2.10:2.23:1.80:2.94:1.88:1.00:1.36	21955000	24138000	28296000	13552000	19409000	20369000	24355000	11938000	1.22:1.82:1.63:1.71:2.04:1.00	25011	60S ribosomal protein L18 OS=Sus scrofa OX=9823 GN=RPL18 PE=1 SV=1	A0A5S8L0N9	RPL18
761	4476	Q95342|RL18_PIG	36.43	33	6	6	Carbamidomethylation	11334000	15770000	20129000	23780000	1.62002	1.62002	34322000	22270000	27120000	21156000	0.853053	-1.17226	10117000	13759000	17571000	21246000	1.62577	29720000	18991000	22523000	18216000	0.836341	1.60:1.29:2.32:1.98:1.74:2.10:2.23:1.80:2.94:1.88:1.00:1.36	21955000	24138000	28296000	13552000	19409000	20369000	24355000	11938000	1.22:1.82:1.63:1.71:2.04:1.00	22304	60S ribosomal protein L18 OS=Sus scrofa OX=9823 GN=RPL18 PE=1 SV=4	Q95342	RPL18
761	4972	tr|A0A5G2R5R3|A0A5G2R5R3_PIG	36.43	40	6	6	Carbamidomethylation	11334000	15770000	20129000	23780000	1.62002	1.62002	34322000	22270000	27120000	21156000	0.853053	-1.17226	10117000	13759000	17571000	21246000	1.62577	29720000	18991000	22523000	18216000	0.836341	1.60:1.29:2.32:1.98:1.74:2.10:2.23:1.80:2.94:1.88:1.00:1.36	21955000	24138000	28296000	13552000	19409000	20369000	24355000	11938000	1.22:1.82:1.63:1.71:2.04:1.00	17992	60S ribosomal protein L18 OS=Sus scrofa OX=9823 GN=RPL18 PE=1 SV=1	A0A5G2R5R3	RPL18
1463	3526	tr|F1SF45|F1SF45_PIG	26.59	1	1	1		205080	269230	377290	394270	1.6267	1.6267	488570	1861200	153140	121460	0.116863	-8.55706	205080	269230	377290	394270	1.6267	488570	1861200	153140	121460	0.116863	0.92:1.36:1.12:5.81:1.84:1.92:0.75:0.59:2.38:9.08:1.00:1.31	385780	137300	1174900	237160	385780	137300	1174900	237160	0.99:2.99:1.63:0.58:4.95:1.00	129091	Laminin subunit beta 3 OS=Sus scrofa OX=9823 GN=LAMB3 PE=4 SV=4	F1SF45	LAMB3
827	2115	tr|A0A287B8R2|A0A287B8R2_PIG	20.52	18	6	6		5087900	6807200	8047200	11356000	1.63119	1.63119	6309900	9716800	7925000	7222500	0.945142	-1.05804	3387600	4648800	6184300	9025600	1.89263	4621800	7233200	5999300	5595800	0.978077	2.24:1.58:1.26:4.13:1.83:2.66:1.77:1.65:1.36:2.14:1.00:1.37	9701700	7573700	8013400	6166400	7604900	5797500	5927500	4237100	1.53:2.16:1.79:1.37:1.40:1.00	46705	Nuclear distribution protein C homolog OS=Sus scrofa OX=9823 GN=NUDC PE=1 SV=1	A0A287B8R2	NUDC
536	3862	P60662|MYL6_PIG	55.36	21	3	3	Carbamidomethylation	7447800	9390700	12729000	14786000	1.63405	1.63405	12369000	10734000	14557000	24691000	1.69883	1.69883	7447800	9390700	12729000	14786000	1.63405	12369000	10734000	14557000	24691000	1.69883	2.10:2.05:2.83:3.11:1.71:1.99:1.95:3.32:1.66:1.44:1.00:1.26	13758000	19624000	11551000	8419300	13758000	19624000	11551000	8419300	1.83:2.63:1.63:2.33:1.37:1.00	16930	Myosin light polypeptide 6 OS=Sus scrofa OX=9823 GN=MYL6 PE=1 SV=2	P60662	MYL6
536	3863	tr|A0A5S6FSE5|A0A5S6FSE5_PIG	55.36	19	3	3	Carbamidomethylation	7447800	9390700	12729000	14786000	1.63405	1.63405	12369000	10734000	14557000	24691000	1.69883	1.69883	7447800	9390700	12729000	14786000	1.63405	12369000	10734000	14557000	24691000	1.69883	2.10:2.05:2.83:3.11:1.71:1.99:1.95:3.32:1.66:1.44:1.00:1.26	13758000	19624000	11551000	8419300	13758000	19624000	11551000	8419300	1.83:2.63:1.63:2.33:1.37:1.00	17929	Uncharacterized protein OS=Sus scrofa OX=9823 GN=MYL6B PE=4 SV=1	A0A5S6FSE5	MYL6B
637	1448	tr|F1RVN1|F1RVN1_PIG	200	16	4	4	Carbamidomethylation	775890	2106400	2281900	2468800	1.64824	1.64824	806940	1511600	627360	1282800	0.823863	-1.21379	559150	1613500	1900400	1976900	1.78459	479460	1162100	307100	1009200	0.801859	5.01:5.17:3.50:4.46:3.40:3.54:0.55:1.80:0.86:2.08:1.00:2.89	2375400	1102900	1341800	1441200	1938700	805940	1003300	1086300	2.62:2.05:1.78:0.74:0.92:1.00	50570	NADH dehydrogenase [ubiquinone] flavoprotein 1 mitochondrial OS=Sus scrofa OX=9823 GN=NDUFV1 PE=1 SV=1	F1RVN1	NDUFV1
1600	3888	tr|F1RUH5|F1RUH5_PIG	21.46	3	1	1		264570	324160	383880	587450	1.64987	1.64987	283960	385710	373110	83583	0.681967	-1.46635	264570	324160	383880	587450	1.64987	283960	385710	373110	83583	0.681967	1.97:0.91:1.77:3.49:1.45:2.22:1.41:0.32:1.07:1.46:1.00:1.23	485660	228340	334840	294370	485660	228340	334840	294370	1.30:2.36:1.65:0.78:1.14:1.00	42601	Protein DEK OS=Sus scrofa OX=9823 GN=DEK PE=1 SV=3	F1RUH5	DEK
1600	3916	tr|A0A5G2QII0|A0A5G2QII0_PIG	21.46	3	1	1		264570	324160	383880	587450	1.64987	1.64987	283960	385710	373110	83583	0.681967	-1.46635	264570	324160	383880	587450	1.64987	283960	385710	373110	83583	0.681967	1.97:0.91:1.77:3.49:1.45:2.22:1.41:0.32:1.07:1.46:1.00:1.23	485660	228340	334840	294370	485660	228340	334840	294370	1.30:2.36:1.65:0.78:1.14:1.00	43603	SAP domain-containing protein OS=Sus scrofa OX=9823 GN=DEK PE=1 SV=1	A0A5G2QII0	DEK
1600	3915	tr|A0A5G2QXX4|A0A5G2QXX4_PIG	21.46	3	1	1		264570	324160	383880	587450	1.64987	1.64987	283960	385710	373110	83583	0.681967	-1.46635	264570	324160	383880	587450	1.64987	283960	385710	373110	83583	0.681967	1.97:0.91:1.77:3.49:1.45:2.22:1.41:0.32:1.07:1.46:1.00:1.23	485660	228340	334840	294370	485660	228340	334840	294370	1.30:2.36:1.65:0.78:1.14:1.00	43293	SAP domain-containing protein OS=Sus scrofa OX=9823 GN=DEK PE=1 SV=1	A0A5G2QXX4	DEK
80	229	tr|A0A5G2QLY5|A0A5G2QLY5_PIG	71.41	42	28	28		42972000	52264000	77527000	83985000	1.69591	1.69591	64488000	60077000	69327000	80028000	1.19901	1.19901	9254700	16044000	25886000	28140000	2.13552	21419000	16814000	16240000	24383000	1.06251	0.81:1.48:1.81:1.30:2.80:3.04:1.75:2.63:2.31:1.82:1.00:1.73	81674000	75084000	62283000	48991000	27013000	20312000	19117000	12650000	0.84:1.14:2.14:1.61:1.51:1.00	101899	Staphylococcal nuclease domain-containing protein OS=Sus scrofa OX=9823 GN=SND1 PE=1 SV=1	A0A5G2QLY5	SND1
161	399	tr|F1SSA6|F1SSA6_PIG	200	2	1	1		1662100	2595100	2286700	4981300	1.70723	1.70723	2502400	1407500	6944400	27310000	8.76094	8.76094	1662100	2595100	2286700	4981300	1.70723	2502400	1407500	6944400	27310000	8.76094	4.54:20.12:13.17:11.62:1.38:3.00:4.18:16.43:1.51:0.85:1.00:1.56	3634000	17127000	1955000	2128600	3634000	17127000	1955000	2128600	9.63:9.68:1.71:8.05:0.92:1.00	110066	Myosin motor domain-containing protein OS=Sus scrofa OX=9823 GN=MYH10 PE=1 SV=4	F1SSA6	MYH10
630	2830	tr|F1S2A8|F1S2A8_PIG	27.69	13	3	3		1343800	820530	1472700	2246900	1.71859	1.71859	2246000	1684700	1720300	2117000	0.976238	-1.02434	1212800	820530	1079700	1843500	1.43764	1868400	1412500	1159700	1798600	0.901673	1.20:1.07:2.00:2.19:0.89:1.52:0.96:1.48:1.54:1.16:1.00:0.68	1859800	1918600	1965300	1147700	1461600	1479200	1640500	1016600	1.36:2.50:1.44:1.45:1.61:1.00	27859	B-cell receptor-associated protein OS=Sus scrofa OX=9823 GN=BCAP31 PE=1 SV=2	F1S2A8	BCAP31
470	3216	Q5G6V9|COF2_PIG	24.78	12	1	1		933020	1254300	1699900	2060200	1.71904	1.71904	1851700	415100	2760800	1987700	2.0948	2.0948	933020	1254300	1699900	2060200	1.71904	1851700	415100	2760800	1987700	2.0948	1.51:1.14:2.10:2.30:1.82:2.21:2.96:2.13:1.98:0.44:1.00:1.34	1880000	2374300	1133400	1093700	1880000	2374300	1133400	1093700	1.13:1.88:1.72:2.17:1.04:1.00	18737	Cofilin-2 OS=Sus scrofa OX=9823 GN=CFL2 PE=2 SV=4	Q5G6V9	CFL2
1274	2662	tr|F1RYY8|F1RYY8_PIG	51.09	11	2	2		7009300	7814900	13371000	12236000	1.72738	1.72738	15163000	15788000	7460300	7810100	0.493373	-2.02686	7009300	7814900	13371000	12236000	1.72738	15163000	15788000	7460300	7810100	0.493373	1.93:1.67:1.81:1.80:1.91:1.75:1.06:1.11:2.16:2.25:1.00:1.11	12803000	7635200	15476000	7412100	12803000	7635200	15476000	7412100	1.70:1.71:1.73:1.03:2.09:1.00	34470	Mitochondrial glutamate carrier 1 isoform X1 OS=Sus scrofa OX=9823 GN=SLC25A22 PE=1 SV=1	F1RYY8	SLC25A22
1359	10386	tr|Q2VTP6|Q2VTP6_PIG	70.96	8	1	1	Carbamidomethylation	572250	426900	1100100	660590	1.76219	1.76219	313940	700220	2148900	679600	2.78901	2.78901	572250	426900	1100100	660590	1.76219	313940	700220	2148900	679600	2.78901	0.82:0.88:0.68:1.97:1.92:1.15:3.76:1.19:0.55:1.22:1.00:0.75	880350	1414200	507080	499570	880350	1414200	507080	499570	0.97:1.52:1.76:2.83:1.02:1.00	25391	Peptidylprolyl isomerase OS=Sus scrofa OX=9823 GN=FKBP1A PE=1 SV=2	Q2VTP6	FKBP1A
1359	11421	tr|A0A5G2QXY7|A0A5G2QXY7_PIG	70.96	17	1	1	Carbamidomethylation	572250	426900	1100100	660590	1.76219	1.76219	313940	700220	2148900	679600	2.78901	2.78901	572250	426900	1100100	660590	1.76219	313940	700220	2148900	679600	2.78901	0.82:0.88:0.68:1.97:1.92:1.15:3.76:1.19:0.55:1.22:1.00:0.75	880350	1414200	507080	499570	880350	1414200	507080	499570	0.97:1.52:1.76:2.83:1.02:1.00	11335	Peptidylprolyl isomerase OS=Sus scrofa OX=9823 GN=FKBP1A PE=1 SV=1	A0A5G2QXY7	FKBP1A
1451	5199	tr|F1S6R1|F1S6R1_PIG	24.65	13	1	1		420000	503820	1059600	587170	1.78257	1.78257	1347500	697540	704720	567570	0.622135	-1.60737	420000	503820	1059600	587170	1.78257	1347500	697540	704720	567570	0.622135	1.26:1.36:3.95:3.88:2.52:1.40:1.68:1.35:3.21:1.66:1.00:1.20	823360	636140	1022500	461910	823360	636140	1022500	461910	1.19:3.56:1.78:1.38:2.21:1.00	18607	Cold-inducible RNA-binding protein OS=Sus scrofa OX=9823 GN=DAZAP1 PE=1 SV=1	F1S6R1	DAZAP1
262	688	tr|I3LIE3|I3LIE3_PIG	200	2	3	3		2158300	1776000	3128000	3976600	1.80581	1.80581	3791800	492890	4556300	16242000	4.8541	4.8541	2158300	1776000	3128000	3976600	1.80581	3791800	492890	4556300	16242000	4.8541	2.40:5.99:5.64:5.84:1.45:1.84:2.11:7.53:1.76:0.23:1.00:0.82	3552300	10399000	2623500	1967200	3552300	10399000	2623500	1967200	4.60:6.30:1.81:5.29:1.33:1.00	232186	Myosin heavy chain 14 OS=Sus scrofa OX=9823 GN=MYH14 PE=1 SV=3	I3LIE3	MYH14
262	674	tr|I3LV99|I3LV99_PIG	200	2	3	3		2158300	1776000	3128000	3976600	1.80581	1.80581	3791800	492890	4556300	16242000	4.8541	4.8541	2158300	1776000	3128000	3976600	1.80581	3791800	492890	4556300	16242000	4.8541	2.40:5.99:5.64:5.84:1.45:1.84:2.11:7.53:1.76:0.23:1.00:0.82	3552300	10399000	2623500	1967200	3552300	10399000	2623500	1967200	4.60:6.30:1.81:5.29:1.33:1.00	228961	Myosin heavy chain 14 OS=Sus scrofa OX=9823 GN=MYH14 PE=1 SV=2	I3LV99	MYH14
880	4586	tr|A0A5G2QW71|A0A5G2QW71_PIG	80.59	15	3	3	Carbamidomethylation	2717600	9512900	13621000	8615700	1.81813	1.81813	21235000	13217000	16462000	12633000	0.844508	-1.18412	2717600	9512900	13621000	8615700	1.81813	21235000	13217000	16462000	12633000	0.844508	3.34:2.37:3.80:5.15:5.01:3.17:6.06:4.65:7.81:4.86:1.00:3.50	11118000	14548000	17226000	8179800	11118000	14548000	17226000	8179800	0.95:1.49:1.36:1.78:2.11:1.00	39267	Protein-S-isoprenylcysteine O-methyltransferase OS=Sus scrofa OX=9823 GN=ICMT PE=1 SV=1	A0A5G2QW71	ICMT
880	5016	P67985|RL22_PIG	80.59	40	3	3	Carbamidomethylation	2717600	9512900	13621000	8615700	1.81813	1.81813	21235000	13217000	16462000	12633000	0.844508	-1.18412	2717600	9512900	13621000	8615700	1.81813	21235000	13217000	16462000	12633000	0.844508	3.34:2.37:3.80:5.15:5.01:3.17:6.06:4.65:7.81:4.86:1.00:3.50	11118000	14548000	17226000	8179800	11118000	14548000	17226000	8179800	0.95:1.49:1.36:1.78:2.11:1.00	14759	60S ribosomal protein L22 OS=Sus scrofa OX=9823 GN=RPL22 PE=1 SV=2	P67985	RPL22
880	5015	tr|A0A5G2QFP8|A0A5G2QFP8_PIG	80.59	41	3	3	Carbamidomethylation	2717600	9512900	13621000	8615700	1.81813	1.81813	21235000	13217000	16462000	12633000	0.844508	-1.18412	2717600	9512900	13621000	8615700	1.81813	21235000	13217000	16462000	12633000	0.844508	3.34:2.37:3.80:5.15:5.01:3.17:6.06:4.65:7.81:4.86:1.00:3.50	11118000	14548000	17226000	8179800	11118000	14548000	17226000	8179800	0.95:1.49:1.36:1.78:2.11:1.00	14431	Isoprenylcysteine carboxyl methyltransferase OS=Sus scrofa OX=9823 GN=ICMT PE=1 SV=1	A0A5G2QFP8	ICMT
1466	4159	tr|F1SD97|F1SD97_PIG	39.69	3	1	1		0	211770	235980	151870	1.83147	1.83147	552350	465280	298130	143260	0.433743	-2.30551	0	211770	235980	151870	1.83147	552350	465280	298130	143260	0.433743	64.00:64.00:64.00:-:64.00:64.00:64.00:64.00:64.00:64.00:-:64.00	193930	220690	508810	211770	193930	220690	508810	211770	1.17:3.39:0.92:1.04:2.40:1.00	57541	Phenylalanine--tRNA ligase OS=Sus scrofa OX=9823 GN=FARSA PE=1 SV=3	F1SD97	FARSA
1466	4246	tr|A0A5G2RNP2|A0A5G2RNP2_PIG	39.69	3	1	1		0	211770	235980	151870	1.83147	1.83147	552350	465280	298130	143260	0.433743	-2.30551	0	211770	235980	151870	1.83147	552350	465280	298130	143260	0.433743	64.00:64.00:64.00:-:64.00:64.00:64.00:64.00:64.00:64.00:-:64.00	193930	220690	508810	211770	193930	220690	508810	211770	1.17:3.39:0.92:1.04:2.40:1.00	54454	Phenylalanyl-tRNA synthetase subunit alpha OS=Sus scrofa OX=9823 GN=FARSA PE=1 SV=1	A0A5G2RNP2	FARSA
728	3317	tr|I3L7Y1|I3L7Y1_PIG	45.41	37	8	8	Oxidation (M)	11592000	13559000	19487000	26692000	1.83607	1.83607	24250000	23820000	30614000	18305000	1.01766	1.01766	6962400	7401900	11201000	16913000	1.95721	15426000	15308000	17938000	10563000	0.927344	0.94:1.53:1.73:1.48:1.61:2.43:2.58:1.52:2.22:2.20:1.00:1.06	23090000	24460000	24035000	12576000	14057000	14250000	15367000	7182200	1.20:1.56:1.96:1.98:2.14:1.00	17258	KOW domain-containing protein OS=Sus scrofa OX=9823 GN=RPL26 PE=1 SV=1	I3L7Y1	RPL26
1026	2121	tr|F1S4U9|F1S4U9_PIG	200	2	1	1		1383300	0	1040800	1503300	1.83915	1.83915	615040	810960	934960	1268400	1.54513	1.54513	1383300	0	1040800	1503300	1.83915	615040	810960	934960	1268400	1.54513	0:0.43:0:0.29:0.75:1.09:0.68:0.92:0.44:0.59:1.00:0	1272000	1101700	713000	1383300	1272000	1101700	713000	1383300	0.43:0.29:0.92:0.80:0.52:1.00	108996	EMAP like 4 OS=Sus scrofa OX=9823 GN=EML4 PE=1 SV=4	F1S4U9	EML4
1122	5245	tr|A0A5G2R7N1|A0A5G2R7N1_PIG	24.91	19	3	3		4741200	6336900	9343100	11050000	1.84085	1.84085	10674000	5946700	11437000	8820400	1.21881	1.21881	4741200	6336900	9343100	11050000	1.84085	10674000	5946700	11437000	8820400	1.21881	1.49:1.24:2.61:2.43:1.97:2.33:2.41:1.86:2.25:1.25:1.00:1.34	10197000	10129000	8310600	5539100	10197000	10129000	8310600	5539100	1.17:2.16:1.84:1.83:1.50:1.00	25213	Signal sequence receptor subunit delta OS=Sus scrofa OX=9823 GN=SSR4 PE=1 SV=1	A0A5G2R7N1	SSR4
1122	5393	tr|K7GK90|K7GK90_PIG	24.91	25	3	3		4741200	6336900	9343100	11050000	1.84085	1.84085	10674000	5946700	11437000	8820400	1.21881	1.21881	4741200	6336900	9343100	11050000	1.84085	10674000	5946700	11437000	8820400	1.21881	1.49:1.24:2.61:2.43:1.97:2.33:2.41:1.86:2.25:1.25:1.00:1.34	10197000	10129000	8310600	5539100	10197000	10129000	8310600	5539100	1.17:2.16:1.84:1.83:1.50:1.00	18871	Signal sequence receptor subunit delta OS=Sus scrofa OX=9823 GN=SSR4 PE=1 SV=1	K7GK90	SSR4
485	3097	tr|A0A287A9Y6|A0A287A9Y6_PIG	20.69	48	10	10		19197000	25856000	36320000	47801000	1.86716	1.86716	38101000	33822000	50682000	46176000	1.34669	1.34669	14286000	20701000	25487000	34850000	1.72455	24867000	25511000	37720000	34841000	1.44033	1.61:1.22:2.53:1.66:1.78:2.44:2.64:2.44:1.74:1.79:1.00:1.45	42222000	49009000	35962000	22774000	30168000	36281000	25189000	17494000	1.15:1.71:1.72:2.07:1.44:1.00	22127	40S ribosomal protein S7 OS=Sus scrofa OX=9823 GN=RPS7 PE=1 SV=1	A0A287A9Y6	RPS7
66	354	tr|F1S5J1|F1S5J1_PIG	21.84	40	40	40	Carbamidomethylation	46514000	52065000	82608000	105990000	1.91317	1.91317	95012000	74342000	71274000	89085000	0.946886	-1.05609	8081300	10859000	17425000	20710000	2.01343	20259000	15029000	14868000	18569000	0.947546	1.44:1.56:2.11:1.73:2.16:2.56:1.84:2.30:2.51:1.86:1.00:1.34	94299000	82472000	84677000	51177000	19067000	16719000	17644000	9470100	1.28:1.64:2.01:1.77:1.86:1.00	158770	Leucine rich pentatricopeptide repeat containing OS=Sus scrofa OX=9823 GN=LRPPRC PE=1 SV=2	F1S5J1	LRPPRC
66	331	tr|I3LIC2|I3LIC2_PIG	21.84	41	40	40	Carbamidomethylation	46514000	52065000	82608000	105990000	1.91317	1.91317	95012000	74342000	71274000	89085000	0.946886	-1.05609	8081300	10859000	17425000	20710000	2.01343	20259000	15029000	14868000	18569000	0.947546	1.44:1.56:2.11:1.73:2.16:2.56:1.84:2.30:2.51:1.86:1.00:1.34	94299000	82472000	84677000	51177000	19067000	16719000	17644000	9470100	1.28:1.64:2.01:1.77:1.86:1.00	155981	Leucine rich pentatricopeptide repeat containing OS=Sus scrofa OX=9823 GN=LRPPRC PE=1 SV=2	I3LIC2	LRPPRC
565	1249	tr|A0A5G2R9X5|A0A5G2R9X5_PIG	108.7	13	6	6		2154600	4584700	10003000	2911800	1.91634	1.91634	5901600	13916000	7626000	4820400	0.628048	-1.59224	1725700	3029900	7934100	1689800	2.0237	4420500	11550000	5730000	3445500	0.574528	2.26:1.36:1.84:1.60:4.60:0.98:3.32:2.00:2.56:6.69:1.00:1.76	6457300	6223200	9908900	3577000	4812000	4587700	7985400	2377800	1.32:1.25:2.02:1.93:3.36:1.00	78192	Thimet oligopeptidase OS=Sus scrofa OX=9823 GN=THOP1 PE=1 SV=1	A0A5G2R9X5	THOP1
785	1819	O46420|CP51A_PIG	47.77	6	2	2		1762900	2123700	3455000	3993900	1.91656	1.91656	2153000	2258600	823660	1035600	0.421448	-2.37277	1762900	2123700	3455000	3993900	1.91656	2153000	2258600	823660	1035600	0.421448	1.32:1.45:2.55:1.49:1.96:2.27:0.47:0.59:1.22:1.28:1.00:1.20	3724400	929640	2205800	1943300	3724400	929640	2205800	1943300	1.26:1.83:1.92:0.48:1.14:1.00	56867	Lanosterol 14-alpha demethylase OS=Sus scrofa OX=9823 GN=CYP51A1 PE=2 SV=1	O46420	CYP51A1
234	729	tr|A0A5G2REX7|A0A5G2REX7_PIG	50.5	21	13	13	Carbamidomethylation	14251000	22633000	39015000	31725000	1.9179	1.9179	31889000	41970000	33221000	25315000	0.792537	-1.26177	5481300	10193000	22920000	21955000	2.86297	16293000	19262000	18143000	15108000	0.935199	1.95:1.57:3.09:3.86:4.18:4.01:3.31:2.76:2.97:3.51:1.00:1.86	35370000	29593000	36929000	18691000	22437000	16625000	17777000	7837300	1.23:2.43:2.86:2.12:2.27:1.00	89464	TNF receptor associated protein 1 OS=Sus scrofa OX=9823 GN=TRAP1 PE=1 SV=1	A0A5G2REX7	TRAP1
234	702	tr|F1RK45|F1RK45_PIG	50.5	23	13	13	Carbamidomethylation	14251000	22633000	39015000	31725000	1.9179	1.9179	31889000	41970000	33221000	25315000	0.792537	-1.26177	5481300	10193000	22920000	21955000	2.86297	16293000	19262000	18143000	15108000	0.935199	1.95:1.57:3.09:3.86:4.18:4.01:3.31:2.76:2.97:3.51:1.00:1.86	35370000	29593000	36929000	18691000	22437000	16625000	17777000	7837300	1.23:2.43:2.86:2.12:2.27:1.00	80957	TNF receptor associated protein 1 OS=Sus scrofa OX=9823 GN=TRAP1 PE=1 SV=3	F1RK45	TRAP1
234	696	tr|A0A5G2R962|A0A5G2R962_PIG	50.5	22	13	13	Carbamidomethylation	14251000	22633000	39015000	31725000	1.9179	1.9179	31889000	41970000	33221000	25315000	0.792537	-1.26177	5481300	10193000	22920000	21955000	2.86297	16293000	19262000	18143000	15108000	0.935199	1.95:1.57:3.09:3.86:4.18:4.01:3.31:2.76:2.97:3.51:1.00:1.86	35370000	29593000	36929000	18691000	22437000	16625000	17777000	7837300	1.23:2.43:2.86:2.12:2.27:1.00	82636	TNF receptor associated protein 1 OS=Sus scrofa OX=9823 GN=TRAP1 PE=1 SV=1	A0A5G2R962	TRAP1
234	691	tr|A0A286ZLB1|A0A286ZLB1_PIG	50.5	22	13	13	Carbamidomethylation	14251000	22633000	39015000	31725000	1.9179	1.9179	31889000	41970000	33221000	25315000	0.792537	-1.26177	5481300	10193000	22920000	21955000	2.86297	16293000	19262000	18143000	15108000	0.935199	1.95:1.57:3.09:3.86:4.18:4.01:3.31:2.76:2.97:3.51:1.00:1.86	35370000	29593000	36929000	18691000	22437000	16625000	17777000	7837300	1.23:2.43:2.86:2.12:2.27:1.00	83174	TNF receptor associated protein 1 OS=Sus scrofa OX=9823 GN=TRAP1 PE=1 SV=1	A0A286ZLB1	TRAP1
234	508	tr|A0A5G2QSC2|A0A5G2QSC2_PIG	50.5	25	13	13	Carbamidomethylation	14251000	22633000	39015000	31725000	1.9179	1.9179	31889000	41970000	33221000	25315000	0.792537	-1.26177	5481300	10193000	22920000	21955000	2.86297	16293000	19262000	18143000	15108000	0.935199	1.95:1.57:3.09:3.86:4.18:4.01:3.31:2.76:2.97:3.51:1.00:1.86	35370000	29593000	36929000	18691000	22437000	16625000	17777000	7837300	1.23:2.43:2.86:2.12:2.27:1.00	73788	TNF receptor associated protein 1 OS=Sus scrofa OX=9823 GN=TRAP1 PE=1 SV=1	A0A5G2QSC2	TRAP1
1086	2582	tr|F1SM67|F1SM67_PIG	106.24	2	1	1		201090	268480	294300	606650	1.91867	1.91867	184550	388300	579670	397840	1.7064	1.7064	201090	268480	294300	606650	1.91867	184550	388300	579670	397840	1.7064	0.51:0.49:1.85:0.76:1.46:3.02:2.88:1.98:0.92:1.93:1.00:1.34	450480	488760	286430	234780	450480	488760	286430	234780	0.43:1.12:1.92:2.08:1.22:1.00	88592	Centromere/kinetochore protein zw10 homolog OS=Sus scrofa OX=9823 GN=ZW10 PE=1 SV=3	F1SM67	ZW10
1086	2581	tr|A0A5G2QJS6|A0A5G2QJS6_PIG	106.24	2	1	1		201090	268480	294300	606650	1.91867	1.91867	184550	388300	579670	397840	1.7064	1.7064	201090	268480	294300	606650	1.91867	184550	388300	579670	397840	1.7064	0.51:0.49:1.85:0.76:1.46:3.02:2.88:1.98:0.92:1.93:1.00:1.34	450480	488760	286430	234780	450480	488760	286430	234780	0.43:1.12:1.92:2.08:1.22:1.00	85762	Zw10 kinetochore protein OS=Sus scrofa OX=9823 GN=ZW10 PE=1 SV=1	A0A5G2QJS6	ZW10
1086	2637	tr|A0A287A3U9|A0A287A3U9_PIG	106.24	2	1	1		201090	268480	294300	606650	1.91867	1.91867	184550	388300	579670	397840	1.7064	1.7064	201090	268480	294300	606650	1.91867	184550	388300	579670	397840	1.7064	0.51:0.49:1.85:0.76:1.46:3.02:2.88:1.98:0.92:1.93:1.00:1.34	450480	488760	286430	234780	450480	488760	286430	234780	0.43:1.12:1.92:2.08:1.22:1.00	74060	Zw10 kinetochore protein OS=Sus scrofa OX=9823 GN=ZW10 PE=1 SV=1	A0A287A3U9	ZW10
1086	2854	tr|A0A5G2QIV5|A0A5G2QIV5_PIG	106.24	3	1	1		201090	268480	294300	606650	1.91867	1.91867	184550	388300	579670	397840	1.7064	1.7064	201090	268480	294300	606650	1.91867	184550	388300	579670	397840	1.7064	0.51:0.49:1.85:0.76:1.46:3.02:2.88:1.98:0.92:1.93:1.00:1.34	450480	488760	286430	234780	450480	488760	286430	234780	0.43:1.12:1.92:2.08:1.22:1.00	72214	Zw10 kinetochore protein OS=Sus scrofa OX=9823 GN=ZW10 PE=1 SV=1	A0A5G2QIV5	ZW10
1479	7191	tr|A0A287AE36|A0A287AE36_PIG	34	16	1	1		1840200	3114400	4441600	5070400	1.91983	1.91983	7804900	3640100	6296000	4723400	0.962813	-1.03862	1840200	3114400	4441600	5070400	1.91983	7804900	3640100	6296000	4723400	0.962813	1.94:1.87:1.46:2.57:2.41:2.76:3.42:2.57:4.24:1.98:1.00:1.69	4756000	5509700	5722500	2477300	4756000	5509700	5722500	2477300	1.41:1.50:1.92:2.22:2.31:1.00	9501	60S ribosomal protein L38 OS=Sus scrofa OX=9823 GN=RPL38 PE=1 SV=1	A0A287AE36	RPL38
450	3579	Q6QAP7|RS17_PIG	53.39	50	8	8	Carbamidomethylation; Oxidation (M)	11305000	21667000	32656000	30697000	1.92142	1.92142	30443000	19896000	27233000	24093000	1.01961	1.01961	4415100	11398000	19280000	20773000	2.5329	17222000	10595000	13229000	15781000	1.04289	3.21:3.91:2.07:2.62:4.37:4.70:3.00:3.57:3.90:2.40:1.00:2.58	32116000	25663000	25170000	16486000	20026000	14505000	13909000	7906500	1.99:1.31:2.53:1.83:1.76:1.00	15524	40S ribosomal protein S17 OS=Sus scrofa OX=9823 GN=RPS17 PE=1 SV=3	Q6QAP7	RPS17
317	784	tr|F1RIE2|F1RIE2_PIG	70.34	9	6	6		5270900	3578200	6516900	10566000	1.93047	1.93047	4956000	4269500	4627200	8527900	1.42595	1.42595	3086200	2225100	4425900	8399100	2.41466	3348700	2895900	3068300	6041900	1.45889	0.52:1.10:0.87:0.96:1.43:2.72:0.99:1.96:1.09:0.94:1.00:0.72	8541600	6577500	4612700	4424600	6412500	4555100	3122300	2655700	0.94:1.06:2.41:1.72:1.18:1.00	126842	DNA damage-binding protein 1 OS=Sus scrofa OX=9823 GN=DDB1 PE=1 SV=3	F1RIE2	DDB1
110	455	tr|F1RP44|F1RP44_PIG	58.45	2	1	1		2570600	2957500	5238700	5465500	1.93633	1.93633	3881900	2504400	4848700	6496900	1.77655	1.77655	2570600	2957500	5238700	5465500	1.93633	3881900	2504400	4848700	6496900	1.77655	0.56:1.24:1.58:1.59:2.04:2.13:1.89:2.53:1.51:0.97:1.00:1.15	5352100	5672800	3193100	2764100	5352100	5672800	3193100	2764100	0.84:1.47:1.94:2.05:1.16:1.00	111330	Importin 5 OS=Sus scrofa OX=9823 GN=IPO5 PE=1 SV=3	F1RP44	IPO5
613	1149	tr|F1RGD9|F1RGD9_PIG	21.29	10	3	3	Carbamidomethylation	2976800	2688800	5710400	5353100	1.95275	1.95275	3554300	4369200	3476200	3238800	0.847479	-1.17997	2976800	2688800	5710400	5353100	1.95275	3554300	4369200	3476200	3238800	0.847479	1.56:0.77:1.35:2.95:1.92:1.80:1.17:1.09:1.19:1.47:1.00:0.90	5531700	3357500	3961800	2832800	5531700	3357500	3961800	2832800	1.22:2.26:1.95:1.19:1.40:1.00	57303	Histidine--tRNA ligase cytoplasmic OS=Sus scrofa OX=9823 GN=HARS1 PE=1 SV=1	F1RGD9	HARS1
917	1937	tr|F1RL66|F1RL66_PIG	200	2	1	1		325700	666060	814220	1157500	1.9881	1.9881	1027900	966870	734450	349550	0.543421	-1.84019	325700	666060	814220	1157500	1.9881	1027900	966870	734450	349550	0.543421	1.68:0.70:0.63:0:2.50:3.55:2.26:1.07:3.16:2.97:1.00:2.05	985880	542000	997380	495880	985880	542000	997380	495880	0.78:0.42:1.99:1.09:2.01:1.00	138301	Treacle ribosome biogenesis factor 1 OS=Sus scrofa OX=9823 GN=TCOF1 PE=1 SV=3	F1RL66	TCOF1
522	3726	P62272|RS18_PIG	25.51	50	11	11		16640000	26133000	41383000	44376000	2.00498	2.00498	49053000	29984000	40587000	35404000	0.961461	-1.04008	7566000	10507000	16946000	21148000	2.10779	24268000	13554000	19414000	16496000	0.949447	1.72:1.61:1.72:2.55:2.24:2.80:2.57:2.18:3.21:1.79:1.00:1.39	42879000	37996000	39519000	21386000	19047000	17955000	18911000	9036700	1.39:1.79:2.11:1.99:2.09:1.00	17719	40S ribosomal protein S18 OS=Sus scrofa OX=9823 GN=RPS18 PE=1 SV=3	P62272	RPS18
656	3530	P61288|TCTP_PIG	40.57	58	8	8	Carbamidomethylation	11489000	16326000	30709000	25124000	2.0073	2.0073	21193000	17304000	29157000	29345000	1.51965	1.51965	6881400	11730000	20133000	15485000	1.91377	12845000	10352000	20710000	19600000	1.73772	1.60:2.31:3.34:3.32:2.93:2.25:3.01:2.85:1.87:1.50:1.00:1.70	27916000	29251000	19249000	14140000	17809000	20155000	11599000	9305500	1.45:2.46:1.91:2.17:1.25:1.00	19595	Translationally-controlled tumor protein OS=Sus scrofa OX=9823 GN=TPT1 PE=2 SV=1	P61288	TPT1
656	3533	tr|A0A5G2QHY7|A0A5G2QHY7_PIG	40.57	51	8	8	Carbamidomethylation	11489000	16326000	30709000	25124000	2.0073	2.0073	21193000	17304000	29157000	29345000	1.51965	1.51965	6881400	11730000	20133000	15485000	1.91377	12845000	10352000	20710000	19600000	1.73772	1.60:2.31:3.34:3.32:2.93:2.25:3.01:2.85:1.87:1.50:1.00:1.70	27916000	29251000	19249000	14140000	17809000	20155000	11599000	9305500	1.45:2.46:1.91:2.17:1.25:1.00	22326	Translationally-controlled tumor protein OS=Sus scrofa OX=9823 GN=TPT1 PE=1 SV=1	A0A5G2QHY7	TPT1
656	3535	tr|A0A287B4E6|A0A287B4E6_PIG	40.57	40	8	8	Carbamidomethylation	11489000	16326000	30709000	25124000	2.0073	2.0073	21193000	17304000	29157000	29345000	1.51965	1.51965	6881400	11730000	20133000	15485000	1.91377	12845000	10352000	20710000	19600000	1.73772	1.60:2.31:3.34:3.32:2.93:2.25:3.01:2.85:1.87:1.50:1.00:1.70	27916000	29251000	19249000	14140000	17809000	20155000	11599000	9305500	1.45:2.46:1.91:2.17:1.25:1.00	27936	Translationally-controlled tumor protein OS=Sus scrofa OX=9823 GN=TPT1 PE=1 SV=1	A0A287B4E6	TPT1
1401	14144	tr|F1SIT7|F1SIT7_PIG	30.47	52	2	2	Carbamidomethylation	6387200	9232100	13763000	17808000	2.02128	2.02128	12141000	10594000	13391000	8711300	0.972171	-1.02863	6387200	9232100	13763000	17808000	2.02128	12141000	10594000	13391000	8711300	0.972171	1.78:1.32:1.42:1.64:2.15:2.79:2.10:1.36:1.90:1.66:1.00:1.45	15785000	11051000	11368000	7809600	15785000	11051000	11368000	7809600	1.27:1.25:2.02:1.42:1.46:1.00	11528	60S acidic ribosomal protein P1 OS=Sus scrofa OX=9823 GN=RPLP1 PE=1 SV=1	F1SIT7	RPLP1
1131	2970	tr|A0A286ZP03|A0A286ZP03_PIG	23.88	11	3	3		1012200	1620300	2031300	3309300	2.02872	2.02872	1423200	1623700	1116800	2061100	1.04299	1.04299	1012200	1620300	2031300	3309300	2.02872	1423200	1623700	1116800	2061100	1.04299	2.57:1.66:0.78:2.24:2.01:3.27:1.10:2.04:1.41:1.60:1.00:1.60	2670300	1588900	1523400	1316300	2670300	1588900	1523400	1316300	1.63:1.16:2.03:1.21:1.16:1.00	42318	Protein arginine methyltransferase 1 OS=Sus scrofa OX=9823 GN=PRMT1 PE=1 SV=2	A0A286ZP03	PRMT1
1131	2972	tr|A0A287BTE0|A0A287BTE0_PIG	23.88	10	3	3		1012200	1620300	2031300	3309300	2.02872	2.02872	1423200	1623700	1116800	2061100	1.04299	1.04299	1012200	1620300	2031300	3309300	2.02872	1423200	1623700	1116800	2061100	1.04299	2.57:1.66:0.78:2.24:2.01:3.27:1.10:2.04:1.41:1.60:1.00:1.60	2670300	1588900	1523400	1316300	2670300	1588900	1523400	1316300	1.63:1.16:2.03:1.21:1.16:1.00	43394	Protein arginine methyltransferase 1 OS=Sus scrofa OX=9823 GN=PRMT1 PE=1 SV=1	A0A287BTE0	PRMT1
1131	2971	tr|A0A5G2QA32|A0A5G2QA32_PIG	23.88	12	3	3		1012200	1620300	2031300	3309300	2.02872	2.02872	1423200	1623700	1116800	2061100	1.04299	1.04299	1012200	1620300	2031300	3309300	2.02872	1423200	1623700	1116800	2061100	1.04299	2.57:1.66:0.78:2.24:2.01:3.27:1.10:2.04:1.41:1.60:1.00:1.60	2670300	1588900	1523400	1316300	2670300	1588900	1523400	1316300	1.63:1.16:2.03:1.21:1.16:1.00	37681	Protein arginine methyltransferase 1 OS=Sus scrofa OX=9823 GN=PRMT1 PE=1 SV=1	A0A5G2QA32	PRMT1
1131	2974	tr|A0A286ZN59|A0A286ZN59_PIG	23.88	11	3	3		1012200	1620300	2031300	3309300	2.02872	2.02872	1423200	1623700	1116800	2061100	1.04299	1.04299	1012200	1620300	2031300	3309300	2.02872	1423200	1623700	1116800	2061100	1.04299	2.57:1.66:0.78:2.24:2.01:3.27:1.10:2.04:1.41:1.60:1.00:1.60	2670300	1588900	1523400	1316300	2670300	1588900	1523400	1316300	1.63:1.16:2.03:1.21:1.16:1.00	40459	Protein arginine methyltransferase 1 OS=Sus scrofa OX=9823 GN=PRMT1 PE=1 SV=2	A0A286ZN59	PRMT1
1131	2977	tr|F1RHU6|F1RHU6_PIG	23.88	11	3	3		1012200	1620300	2031300	3309300	2.02872	2.02872	1423200	1623700	1116800	2061100	1.04299	1.04299	1012200	1620300	2031300	3309300	2.02872	1423200	1623700	1116800	2061100	1.04299	2.57:1.66:0.78:2.24:2.01:3.27:1.10:2.04:1.41:1.60:1.00:1.60	2670300	1588900	1523400	1316300	2670300	1588900	1523400	1316300	1.63:1.16:2.03:1.21:1.16:1.00	42434	Protein arginine N-methyltransferase 1 isoform 1 OS=Sus scrofa OX=9823 GN=PRMT1 PE=1 SV=2	F1RHU6	PRMT1
1131	2976	tr|A0A287B7C9|A0A287B7C9_PIG	23.88	11	3	3		1012200	1620300	2031300	3309300	2.02872	2.02872	1423200	1623700	1116800	2061100	1.04299	1.04299	1012200	1620300	2031300	3309300	2.02872	1423200	1623700	1116800	2061100	1.04299	2.57:1.66:0.78:2.24:2.01:3.27:1.10:2.04:1.41:1.60:1.00:1.60	2670300	1588900	1523400	1316300	2670300	1588900	1523400	1316300	1.63:1.16:2.03:1.21:1.16:1.00	42495	Protein arginine methyltransferase 1 OS=Sus scrofa OX=9823 GN=PRMT1 PE=1 SV=2	A0A287B7C9	PRMT1
420	942	tr|A0A5G2QSP5|A0A5G2QSP5_PIG	32.76	10	8	8	Carbamidomethylation	8328500	7214500	14668000	16904000	2.03127	2.03127	12975000	10137000	11495000	15957000	1.18778	1.18778	4478500	4650000	8970900	10762000	2.16168	7999400	5676000	6912100	9080600	1.16945	0.68:1.21:1.47:1.19:2.00:2.40:1.54:2.03:1.79:1.27:1.00:1.04	15786000	13726000	11556000	8215700	9866400	7996300	6837700	4564300	0.93:1.31:2.16:1.75:1.50:1.00	109406	NOL1/NOP2/Sun domain family member 2 OS=Sus scrofa OX=9823 GN=NSUN2 PE=1 SV=1	A0A5G2QSP5	NSUN2
885	5366	P62901|RL31_PIG	26.04	35	5	5		6184900	13153000	20787000	18506000	2.03192	2.03192	24729000	16362000	20720000	16101000	0.896084	-1.11597	5781400	10579000	13810000	14497000	1.73021	20462000	13993000	16962000	12250000	0.847831	1.79:2.13:1.68:2.58:2.39:2.51:2.93:2.12:3.54:2.42:1.00:1.83	19646000	18411000	20546000	10726000	14154000	14606000	17228000	8180400	1.38:1.50:1.73:1.79:2.11:1.00	14463	60S ribosomal protein L31 OS=Sus scrofa OX=9823 GN=RPL31 PE=1 SV=1	P62901	RPL31
1550	4617	tr|F1STN6|F1STN6_PIG	42.19	3	1	1		400360	260540	814570	543920	2.05552	2.05552	367650	721400	617650	615610	1.13242	1.13242	400360	260540	814570	543920	2.05552	367650	721400	617650	615610	1.13242	0.57:0.90:0.53:1.20:2.03:1.36:1.54:1.54:0.92:1.80:1.00:0.65	679250	616630	544520	330450	679250	616630	544520	330450	0.89:1.05:2.06:1.87:1.65:1.00	52116	Wiskott-Aldrich syndrome protein family member OS=Sus scrofa OX=9823 GN=WASF2 PE=1 SV=4	F1STN6	WASF2
1550	4618	tr|A0A5K1VSC0|A0A5K1VSC0_PIG	42.19	3	1	1		400360	260540	814570	543920	2.05552	2.05552	367650	721400	617650	615610	1.13242	1.13242	400360	260540	814570	543920	2.05552	367650	721400	617650	615610	1.13242	0.57:0.90:0.53:1.20:2.03:1.36:1.54:1.54:0.92:1.80:1.00:0.65	679250	616630	544520	330450	679250	616630	544520	330450	0.89:1.05:2.06:1.87:1.65:1.00	54215	Wiskott-Aldrich syndrome protein family member OS=Sus scrofa OX=9823 GN=WASF2 PE=1 SV=1	A0A5K1VSC0	WASF2
1233	4074	A1XQU5|RL27_PIG	40.7	32	3	3		5792700	8590900	12365000	17208000	2.05602	2.05602	18191000	11201000	15403000	12916000	0.963493	-1.03789	5792700	8590900	12365000	17208000	2.05602	18191000	11201000	15403000	12916000	0.963493	1.42:1.52:1.38:2.59:2.13:2.97:2.66:2.23:3.14:1.93:1.00:1.48	14786000	14160000	14696000	7191800	14786000	14160000	14696000	7191800	1.19:1.60:2.06:1.97:2.04:1.00	15798	60S ribosomal protein L27 OS=Sus scrofa OX=9823 GN=RPL27 PE=1 SV=1	A1XQU5	RPL27
1204	4111	tr|I3LT81|I3LT81_PIG	29.67	16	4	4		8047800	4562900	11093000	14840000	2.05643	2.05643	13482000	11290000	12919000	13219000	1.05514	1.05514	7508900	4228700	9974700	14226000	2.06181	12776000	10782000	11770000	12184000	1.01681	1.39:0.60:1.48:2.10:1.33:1.89:1.57:1.62:1.70:1.44:1.00:0.56	12967000	13069000	12386000	6305400	12100000	11977000	11779000	5868800	1.79:2.29:2.06:2.04:2.01:1.00	21397	60S ribosomal protein L17 OS=Sus scrofa OX=9823 GN=RPL17-C18orf32 PE=1 SV=2	I3LT81	RPL17-C18orf32
1204	4112	tr|A0A287B386|A0A287B386_PIG	29.67	16	4	4		8047800	4562900	11093000	14840000	2.05643	2.05643	13482000	11290000	12919000	13219000	1.05514	1.05514	7508900	4228700	9974700	14226000	2.06181	12776000	10782000	11770000	12184000	1.01681	1.39:0.60:1.48:2.10:1.33:1.89:1.57:1.62:1.70:1.44:1.00:0.56	12967000	13069000	12386000	6305400	12100000	11977000	11779000	5868800	1.79:2.29:2.06:2.04:2.01:1.00	21595	60S ribosomal protein L17 OS=Sus scrofa OX=9823 GN=RPL17-C18orf32 PE=1 SV=1	A0A287B386	RPL17-C18orf32
1472	6587	tr|A0A5G2QV25|A0A5G2QV25_PIG	52.85	8	1	1		1164900	1257000	2886600	2097000	2.05772	2.05772	3904700	2307100	3090800	2004800	0.82031	-1.21905	1164900	1257000	2886600	2097000	2.05772	3904700	2307100	3090800	2004800	0.82031	1.55:1.28:1.60:3.35:2.48:1.80:2.65:1.72:3.35:1.98:1.00:1.08	2491800	2547800	3105900	1211000	2491800	2547800	3105900	1211000	1.36:2.38:2.06:2.10:2.56:1.00	13203	Small nuclear ribonucleoprotein Sm D3 OS=Sus scrofa OX=9823 GN=SNRPD3 PE=1 SV=1	A0A5G2QV25	SNRPD3
1472	6753	tr|F2Z4Y0|F2Z4Y0_PIG	52.85	4	1	1		1164900	1257000	2886600	2097000	2.05772	2.05772	3904700	2307100	3090800	2004800	0.82031	-1.21905	1164900	1257000	2886600	2097000	2.05772	3904700	2307100	3090800	2004800	0.82031	1.55:1.28:1.60:3.35:2.48:1.80:2.65:1.72:3.35:1.98:1.00:1.08	2491800	2547800	3105900	1211000	2491800	2547800	3105900	1211000	1.36:2.38:2.06:2.10:2.56:1.00	30750	Small nuclear ribonucleoprotein Sm D3 OS=Sus scrofa OX=9823 GN=SNRPD3 PE=1 SV=2	F2Z4Y0	SNRPD3
724	5577	tr|F2Z5M2|F2Z5M2_PIG	37.76	55	3	3		9337600	23246000	32875000	34182000	2.058	2.058	26325000	17979000	24137000	25468000	1.11965	1.11965	9337600	23246000	32875000	34182000	2.058	26325000	17979000	24137000	25468000	1.11965	2.26:2.00:1.59:2.33:3.52:3.66:2.58:2.73:2.82:1.93:1.00:2.49	33529000	24802000	22152000	16292000	33529000	24802000	22152000	16292000	1.22:1.12:2.06:1.52:1.36:1.00	11203	Calpactin I light chain OS=Sus scrofa OX=9823 GN=S100A10 PE=2 SV=1	F2Z5M2	S100A10
724	5576	P04163|S10AA_PIG	37.76	55	3	3		9337600	23246000	32875000	34182000	2.058	2.058	26325000	17979000	24137000	25468000	1.11965	1.11965	9337600	23246000	32875000	34182000	2.058	26325000	17979000	24137000	25468000	1.11965	2.26:2.00:1.59:2.33:3.52:3.66:2.58:2.73:2.82:1.93:1.00:2.49	33529000	24802000	22152000	16292000	33529000	24802000	22152000	16292000	1.22:1.12:2.06:1.52:1.36:1.00	11075	Protein S100-A10 OS=Sus scrofa OX=9823 GN=S100A10 PE=1 SV=2	P04163	S100A10
1202	5636	Q06AU2|RAP2A_PIG	29.11	9	1	1	Carbamidomethylation	623140	235610	928430	881340	2.10745	2.10745	939850	1032200	564910	528540	0.554474	-1.80351	623140	235610	928430	881340	2.10745	939850	1032200	564910	528540	0.554474	2.23:0.51:2.61:4.20:1.49:1.41:0.91:0.85:1.51:1.66:1.00:0.38	904880	546730	986050	429380	904880	546730	986050	429380	1.98:4.94:2.11:1.27:2.30:1.00	20504	Ras-related protein Rap-2a OS=Sus scrofa OX=9823 GN=RAP2A PE=2 SV=1	Q06AU2	RAP2A
106	1654	tr|A0A286ZVE7|A0A286ZVE7_PIG	45.51	70	13	13	Carbamidomethylation; Oxidation (M)	43406000	83095000	138510000	128510000	2.11081	2.11081	106390000	69879000	128810000	121490000	1.41999	1.41999	21202000	56992000	91197000	82206000	2.2176	57002000	38489000	66328000	79529000	1.52744	1.93:2.63:2.94:1.75:4.30:3.88:3.13:3.75:2.69:1.82:1.00:2.69	133510000	125150000	88345000	65114000	86702000	72929000	47745000	39256000	1.23:1.27:2.21:1.86:1.22:1.00	18819	Cofilin non-muscle isoform OS=Sus scrofa OX=9823 GN=CFL1 PE=1 SV=1	A0A286ZVE7	CFL1
106	1679	tr|K7GK75|K7GK75_PIG	45.51	66	13	13	Carbamidomethylation; Oxidation (M)	43406000	83095000	138510000	128510000	2.11081	2.11081	106390000	69879000	128810000	121490000	1.41999	1.41999	21202000	56992000	91197000	82206000	2.2176	57002000	38489000	66328000	79529000	1.52744	1.93:2.63:2.94:1.75:4.30:3.88:3.13:3.75:2.69:1.82:1.00:2.69	133510000	125150000	88345000	65114000	86702000	72929000	47745000	39256000	1.23:1.27:2.21:1.86:1.22:1.00	20017	Cofilin non-muscle isoform OS=Sus scrofa OX=9823 GN=CFL1 PE=1 SV=3	K7GK75	CFL1
106	1713	P10668|COF1_PIG	45.51	72	13	13	Carbamidomethylation; Oxidation (M)	43406000	83095000	138510000	128510000	2.11081	2.11081	106390000	69879000	128810000	121490000	1.41999	1.41999	21202000	56992000	91197000	82206000	2.2176	57002000	38489000	66328000	79529000	1.52744	1.93:2.63:2.94:1.75:4.30:3.88:3.13:3.75:2.69:1.82:1.00:2.69	133510000	125150000	88345000	65114000	86702000	72929000	47745000	39256000	1.23:1.27:2.21:1.86:1.22:1.00	18519	Cofilin-1 OS=Sus scrofa OX=9823 GN=CFL1 PE=1 SV=3	P10668	CFL1
836	3115	Q29201|RS16_PIG	25.52	54	10	10		11756000	18427000	29925000	34007000	2.11815	2.11815	43329000	30119000	40738000	29282000	0.953328	-1.04896	6153300	11249000	17422000	21928000	2.2612	25459000	17845000	22430000	17306000	0.917606	2.41:2.24:2.29:3.39:2.83:3.56:3.65:2.81:4.14:2.90:1.00:1.83	31966000	35296000	36724000	15151000	19675000	19868000	21652000	8701100	1.64:2.01:2.26:2.28:2.49:1.00	16445	40S ribosomal protein S16 OS=Sus scrofa OX=9823 GN=RPS16 PE=1 SV=4	Q29201	RPS16
621	5009	tr|A0A5G2RFB8|A0A5G2RFB8_PIG	48.52	14	2	2		26464000	19656000	54283000	43648000	2.1234	2.1234	33590000	52847000	65924000	34901000	1.16646	1.16646	15001000	6542600	31434000	29798000	2.84224	10148000	32265000	36739000	9008000	1.07861	1.28:0.51:1.62:1.03:2.10:1.99:2.45:0.60:0.68:2.15:1.00:0.44	48966000	62777000	53045000	27879000	30616000	35237000	31033000	15591000	1.28:1.28:1.96:2.26:1.99:1.00	13963	Histone H2A OS=Sus scrofa OX=9823 PE=3 SV=1	A0A5G2RFB8	Histone H2A
621	5008	tr|A0A287B0L6|A0A287B0L6_PIG	48.52	14	2	2		26464000	19656000	54283000	43648000	2.1234	2.1234	33590000	52847000	65924000	34901000	1.16646	1.16646	15001000	6542600	31434000	29798000	2.84224	10148000	32265000	36739000	9008000	1.07861	1.28:0.51:1.62:1.03:2.10:1.99:2.45:0.60:0.68:2.15:1.00:0.44	48966000	62777000	53045000	27879000	30616000	35237000	31033000	15591000	1.28:1.28:1.96:2.26:1.99:1.00	13906	Histone H2A OS=Sus scrofa OX=9823 GN=H2AC12 PE=3 SV=1	A0A287B0L6	H2AC12
621	5050	tr|F2Z5L5|F2Z5L5_PIG	48.52	14	2	2		26464000	19656000	54283000	43648000	2.1234	2.1234	33590000	52847000	65924000	34901000	1.16646	1.16646	15001000	6542600	31434000	29798000	2.84224	10148000	32265000	36739000	9008000	1.07861	1.28:0.51:1.62:1.03:2.10:1.99:2.45:0.60:0.68:2.15:1.00:0.44	48966000	62777000	53045000	27879000	30616000	35237000	31033000	15591000	1.28:1.28:1.96:2.26:1.99:1.00	13988	Histone H2A OS=Sus scrofa OX=9823 GN=H2AC20 PE=1 SV=1	F2Z5L5	H2AC20
621	5623	tr|A0A5G2QQP3|A0A5G2QQP3_PIG	48.52	10	2	2		26464000	19656000	54283000	43648000	2.1234	2.1234	33590000	52847000	65924000	34901000	1.16646	1.16646	15001000	6542600	31434000	29798000	2.84224	10148000	32265000	36739000	9008000	1.07861	1.28:0.51:1.62:1.03:2.10:1.99:2.45:0.60:0.68:2.15:1.00:0.44	48966000	62777000	53045000	27879000	30616000	35237000	31033000	15591000	1.28:1.28:1.96:2.26:1.99:1.00	19502	Histone H2A OS=Sus scrofa OX=9823 PE=3 SV=1	A0A5G2QQP3	Histone H2A
449	819	tr|I3LDM3|I3LDM3_PIG	95.91	13	9	9	Carbamidomethylation	7995800	7906000	16432000	17585000	2.13919	2.13919	13513000	12971000	11009000	14581000	0.966244	-1.03494	3555900	3060200	8465200	8977700	2.63643	8784300	7574100	4541900	6320100	0.664001	0.44:1.48:2.19:0.24:2.38:2.52:1.28:1.78:2.47:2.13:1.00:0.86	17008000	12795000	13242000	7950900	8721500	5431000	8179200	3308000	1.34:1.83:2.64:1.64:2.47:1.00	119470	Importin-7 OS=Sus scrofa OX=9823 GN=IPO7 PE=1 SV=3	I3LDM3	IPO7
539	3874	tr|F2Z5V6|F2Z5V6_PIG	200	17	2	2		1551600	1875800	3283200	4107100	2.15624	2.15624	3290900	1546300	6601800	17675000	5.01877	5.01877	1551600	1875800	3283200	4107100	2.15624	3290900	1546300	6601800	17675000	5.01877	5.29:6.52:7.29:12.01:2.12:2.65:4.25:11.39:2.12:1.00:1.00:1.21	3695100	12139000	2863200	1713700	3695100	12139000	2863200	1713700	5.35:8.74:2.16:7.08:1.67:1.00	20528	Myosin regulatory light chain 12A isoform 2 OS=Sus scrofa OX=9823 GN=MYL12A PE=1 SV=2	F2Z5V6	MYL12A
539	3871	tr|A0A5K1VGZ2|A0A5K1VGZ2_PIG	200	17	2	2		1551600	1875800	3283200	4107100	2.15624	2.15624	3290900	1546300	6601800	17675000	5.01877	5.01877	1551600	1875800	3283200	4107100	2.15624	3290900	1546300	6601800	17675000	5.01877	5.29:6.52:7.29:12.01:2.12:2.65:4.25:11.39:2.12:1.00:1.00:1.21	3695100	12139000	2863200	1713700	3695100	12139000	2863200	1713700	5.35:8.74:2.16:7.08:1.67:1.00	19865	Myosin regulatory light chain 12B OS=Sus scrofa OX=9823 GN=MYL12A PE=1 SV=1	A0A5K1VGZ2	MYL12A
539	3872	tr|F1SM78|F1SM78_PIG	200	17	2	2		1551600	1875800	3283200	4107100	2.15624	2.15624	3290900	1546300	6601800	17675000	5.01877	5.01877	1551600	1875800	3283200	4107100	2.15624	3290900	1546300	6601800	17675000	5.01877	5.29:6.52:7.29:12.01:2.12:2.65:4.25:11.39:2.12:1.00:1.00:1.21	3695100	12139000	2863200	1713700	3695100	12139000	2863200	1713700	5.35:8.74:2.16:7.08:1.67:1.00	19779	Myosin regulatory light chain 12B OS=Sus scrofa OX=9823 GN=MYL12A PE=1 SV=2	F1SM78	MYL12A
539	3873	tr|A0A480VPY4|A0A480VPY4_PIG	200	17	2	2		1551600	1875800	3283200	4107100	2.15624	2.15624	3290900	1546300	6601800	17675000	5.01877	5.01877	1551600	1875800	3283200	4107100	2.15624	3290900	1546300	6601800	17675000	5.01877	5.29:6.52:7.29:12.01:2.12:2.65:4.25:11.39:2.12:1.00:1.00:1.21	3695100	12139000	2863200	1713700	3695100	12139000	2863200	1713700	5.35:8.74:2.16:7.08:1.67:1.00	19807	Myosin regulatory light chain 12B OS=Sus scrofa OX=9823 GN=MYL12A PE=1 SV=1	A0A480VPY4	MYL12A
665	2815	tr|F1S2E3|F1S2E3_PIG	83.65	23	3	3	Carbamidomethylation	3639700	3209700	10265000	4556500	2.16391	2.16391	9224400	4974100	7293100	4640100	0.840455	-1.18983	3639700	3209700	10265000	4556500	2.16391	9224400	4974100	7293100	4640100	0.840455	0.83:0.90:1.59:1.85:2.82:1.25:2.00:1.27:2.53:1.37:1.00:0.88	7410800	5966600	7099200	3424700	7410800	5966600	7099200	3424700	0.92:1.83:2.16:1.74:2.07:1.00	25189	Peptidyl-prolyl cis-trans isomerase OS=Sus scrofa OX=9823 GN=PPIF PE=1 SV=2	F1S2E3	PPIF
665	2827	tr|A0A287AP21|A0A287AP21_PIG	83.65	27	3	3	Carbamidomethylation	3639700	3209700	10265000	4556500	2.16391	2.16391	9224400	4974100	7293100	4640100	0.840455	-1.18983	3639700	3209700	10265000	4556500	2.16391	9224400	4974100	7293100	4640100	0.840455	0.83:0.90:1.59:1.85:2.82:1.25:2.00:1.27:2.53:1.37:1.00:0.88	7410800	5966600	7099200	3424700	7410800	5966600	7099200	3424700	0.92:1.83:2.16:1.74:2.07:1.00	22022	Peptidyl-prolyl cis-trans isomerase OS=Sus scrofa OX=9823 GN=PPIF PE=1 SV=1	A0A287AP21	PPIF
411	2855	tr|A0A287AZA7|A0A287AZA7_PIG	103.92	12	3	3	Carbamidomethylation	3950000	3880000	6868400	10277000	2.18971	2.18971	11150000	7319300	5730500	5568600	0.611777	-1.63458	3495200	3353400	6868400	9618000	2.40727	10607000	6823800	5411300	5381300	0.619168	0.98:1.02:1.22:1.02:1.97:2.75:1.55:1.54:3.03:1.95:1.00:0.96	8902500	5649500	9234600	3915000	8243200	5396300	8715600	3424300	1.02:1.14:2.41:1.58:2.55:1.00	22822	40S ribosomal protein S27a OS=Sus scrofa OX=9823 GN=RPS27A PE=1 SV=2	A0A287AZA7	RPS27A
357	2182	tr|A0A286ZJ53|A0A286ZJ53_PIG	25.14	5	1	1		895060	1749200	1883000	3909600	2.19063	2.19063	3233700	3083300	2863000	2994400	0.927244	-1.07846	895060	1749200	1883000	3909600	2.19063	3233700	3083300	2863000	2994400	0.927244	2.90:1.78:2.51:2.43:2.10:4.37:3.20:3.35:3.61:3.44:1.00:1.95	2896300	2928700	3158500	1322100	2896300	2928700	3158500	1322100	2.13:1.67:2.19:2.22:2.39:1.00	36314	Kinesin light chain 2 OS=Sus scrofa OX=9823 GN=KLC2 PE=4 SV=2	A0A286ZJ53	KLC2
357	2587	tr|A0A287BCC0|A0A287BCC0_PIG	25.14	7	1	1		895060	1749200	1883000	3909600	2.19063	2.19063	3233700	3083300	2863000	2994400	0.927244	-1.07846	895060	1749200	1883000	3909600	2.19063	3233700	3083300	2863000	2994400	0.927244	2.90:1.78:2.51:2.43:2.10:4.37:3.20:3.35:3.61:3.44:1.00:1.95	2896300	2928700	3158500	1322100	2896300	2928700	3158500	1322100	2.13:1.67:2.19:2.22:2.39:1.00	25142	Kinesin light chain 2 OS=Sus scrofa OX=9823 GN=KLC2 PE=4 SV=2	A0A287BCC0	KLC2
357	2735	Q06AU7|RAB1B_PIG	25.14	7	1	1		895060	1749200	1883000	3909600	2.19063	2.19063	3233700	3083300	2863000	2994400	0.927244	-1.07846	895060	1749200	1883000	3909600	2.19063	3233700	3083300	2863000	2994400	0.927244	2.90:1.78:2.51:2.43:2.10:4.37:3.20:3.35:3.61:3.44:1.00:1.95	2896300	2928700	3158500	1322100	2896300	2928700	3158500	1322100	2.13:1.67:2.19:2.22:2.39:1.00	22112	Ras-related protein Rab-1B OS=Sus scrofa OX=9823 GN=RAB1B PE=2 SV=1	Q06AU7	RAB1B
357	2739	tr|A0A287BPN2|A0A287BPN2_PIG	25.14	7	1	1		895060	1749200	1883000	3909600	2.19063	2.19063	3233700	3083300	2863000	2994400	0.927244	-1.07846	895060	1749200	1883000	3909600	2.19063	3233700	3083300	2863000	2994400	0.927244	2.90:1.78:2.51:2.43:2.10:4.37:3.20:3.35:3.61:3.44:1.00:1.95	2896300	2928700	3158500	1322100	2896300	2928700	3158500	1322100	2.13:1.67:2.19:2.22:2.39:1.00	24720	Kinesin light chain 2 OS=Sus scrofa OX=9823 GN=KLC2 PE=4 SV=1	A0A287BPN2	KLC2
930	3492	tr|F1S297|F1S297_PIG	30.58	11	2	2	Carbamidomethylation	629480	1443700	1647500	2951800	2.21848	2.21848	1384700	1951600	826140	486740	0.393514	-2.54121	629480	1443700	1647500	2951800	2.21848	1384700	1951600	826140	486740	0.393514	1.55:2.44:1.97:2.64:2.62:4.69:1.31:0.77:2.20:3.10:1.00:2.29	2299700	851050	1668200	1036600	2299700	851050	1668200	1036600	1.21:1.40:2.22:0.82:1.61:1.00	41265	Isocitrate dehydrogenase [NAD] subunit mitochondrial OS=Sus scrofa OX=9823 GN=IDH3G PE=1 SV=3	F1S297	IDH3G
326	3642	tr|A0A286ZK63|A0A286ZK63_PIG	64.56	23	5	5	Carbamidomethylation	12039000	11317000	25086000	27135000	2.23587	2.23587	21881000	12707000	24547000	18620000	1.24803	1.24803	9250700	7905800	17481000	19831000	2.1748	13301000	8618300	16285000	11958000	1.2885	0.91:0.64:0.94:1.66:1.89:2.14:1.76:1.29:1.44:0.93:1.00:0.85	26111000	21584000	17294000	11678000	18656000	14121000	10960000	8578300	0.97:1.40:2.17:1.65:1.28:1.00	20005	eIF-5a domain-containing protein OS=Sus scrofa OX=9823 GN=EIF5A PE=1 SV=1	A0A286ZK63	EIF5A
326	3816	tr|A0A286ZUV8|A0A286ZUV8_PIG	64.56	28	5	5	Carbamidomethylation	12039000	11317000	25086000	27135000	2.23587	2.23587	21881000	12707000	24547000	18620000	1.24803	1.24803	9250700	7905800	17481000	19831000	2.1748	13301000	8618300	16285000	11958000	1.2885	0.91:0.64:0.94:1.66:1.89:2.14:1.76:1.29:1.44:0.93:1.00:0.85	26111000	21584000	17294000	11678000	18656000	14121000	10960000	8578300	0.97:1.40:2.17:1.65:1.28:1.00	16832	Eukaryotic translation initiation factor 5A OS=Sus scrofa OX=9823 GN=EIF5A PE=1 SV=1	A0A286ZUV8	EIF5A
901	4820	tr|K7GLL1|K7GLL1_PIG	67.09	8	4	4		3179200	2162700	6693000	5431000	2.2696	2.2696	3946700	4189700	3414200	2364600	0.71024	-1.40797	2902900	2001100	6075800	5172200	2.29364	3946700	3994700	3106600	2364600	0.688947	0.78:0.80:0.87:1.19:2.09:1.78:1.07:0.81:1.36:1.38:1.00:0.69	6062000	3278400	4165700	2671000	5624000	2970800	3970700	2452000	0.93:1.22:2.29:1.21:1.62:1.00	48739	CD44 antigen OS=Sus scrofa OX=9823 GN=CD44 PE=1 SV=2	K7GLL1	CD44
901	4828	tr|K7GND9|K7GND9_PIG	67.09	5	4	4		3179200	2162700	6693000	5431000	2.2696	2.2696	3946700	4189700	3414200	2364600	0.71024	-1.40797	2902900	2001100	6075800	5172200	2.29364	3946700	3994700	3106600	2364600	0.688947	0.78:0.80:0.87:1.19:2.09:1.78:1.07:0.81:1.36:1.38:1.00:0.69	6062000	3278400	4165700	2671000	5624000	2970800	3970700	2452000	0.93:1.22:2.29:1.21:1.62:1.00	76177	CD44 antigen OS=Sus scrofa OX=9823 GN=CD44 PE=1 SV=3	K7GND9	CD44
901	4829	tr|K7GL11|K7GL11_PIG	67.09	5	4	4		3179200	2162700	6693000	5431000	2.2696	2.2696	3946700	4189700	3414200	2364600	0.71024	-1.40797	2902900	2001100	6075800	5172200	2.29364	3946700	3994700	3106600	2364600	0.688947	0.78:0.80:0.87:1.19:2.09:1.78:1.07:0.81:1.36:1.38:1.00:0.69	6062000	3278400	4165700	2671000	5624000	2970800	3970700	2452000	0.93:1.22:2.29:1.21:1.62:1.00	76571	CD44 antigen OS=Sus scrofa OX=9823 GN=CD44 PE=1 SV=2	K7GL11	CD44
901	4830	tr|A0A5G2RJT1|A0A5G2RJT1_PIG	67.09	5	4	4		3179200	2162700	6693000	5431000	2.2696	2.2696	3946700	4189700	3414200	2364600	0.71024	-1.40797	2902900	2001100	6075800	5172200	2.29364	3946700	3994700	3106600	2364600	0.688947	0.78:0.80:0.87:1.19:2.09:1.78:1.07:0.81:1.36:1.38:1.00:0.69	6062000	3278400	4165700	2671000	5624000	2970800	3970700	2452000	0.93:1.22:2.29:1.21:1.62:1.00	81082	CD44 antigen OS=Sus scrofa OX=9823 GN=CD44 PE=1 SV=1	A0A5G2RJT1	CD44
901	4831	tr|K7GN90|K7GN90_PIG	67.09	5	4	4		3179200	2162700	6693000	5431000	2.2696	2.2696	3946700	4189700	3414200	2364600	0.71024	-1.40797	2902900	2001100	6075800	5172200	2.29364	3946700	3994700	3106600	2364600	0.688947	0.78:0.80:0.87:1.19:2.09:1.78:1.07:0.81:1.36:1.38:1.00:0.69	6062000	3278400	4165700	2671000	5624000	2970800	3970700	2452000	0.93:1.22:2.29:1.21:1.62:1.00	81487	CD44 antigen OS=Sus scrofa OX=9823 GN=CD44 PE=1 SV=2	K7GN90	CD44
901	4832	tr|F1SGT4|F1SGT4_PIG	67.09	4	4	4		3179200	2162700	6693000	5431000	2.2696	2.2696	3946700	4189700	3414200	2364600	0.71024	-1.40797	2902900	2001100	6075800	5172200	2.29364	3946700	3994700	3106600	2364600	0.688947	0.78:0.80:0.87:1.19:2.09:1.78:1.07:0.81:1.36:1.38:1.00:0.69	6062000	3278400	4165700	2671000	5624000	2970800	3970700	2452000	0.93:1.22:2.29:1.21:1.62:1.00	83898	CD44 antigen OS=Sus scrofa OX=9823 GN=CD44 PE=1 SV=3	F1SGT4	CD44
901	4976	tr|A0A5G2QN76|A0A5G2QN76_PIG	67.09	8	4	4		3179200	2162700	6693000	5431000	2.2696	2.2696	3946700	4189700	3414200	2364600	0.71024	-1.40797	2902900	2001100	6075800	5172200	2.29364	3946700	3994700	3106600	2364600	0.688947	0.78:0.80:0.87:1.19:2.09:1.78:1.07:0.81:1.36:1.38:1.00:0.69	6062000	3278400	4165700	2671000	5624000	2970800	3970700	2452000	0.93:1.22:2.29:1.21:1.62:1.00	49632	CD44 antigen OS=Sus scrofa OX=9823 GN=CD44 PE=1 SV=1	A0A5G2QN76	CD44
823	5881	tr|A0A0D5BWD2|A0A0D5BWD2_PIG	29.47	22	3	3	Carbamidomethylation	3194200	5931500	11541000	9352600	2.28953	2.28953	13297000	11928000	8776000	8318300	0.677673	-1.47564	3194200	5931500	11541000	9352600	2.28953	13297000	11928000	8776000	8318300	0.677673	2.92:2.11:2.51:3.84:3.61:2.93:2.75:2.60:4.16:3.73:1.00:1.86	10447000	8547100	12612000	4562900	10447000	8547100	12612000	4562900	1.76:2.22:2.29:1.87:2.76:1.00	31015	Complement component 1 Q subcomponent-binding protein mitochondrial OS=Sus scrofa OX=9823 GN=C1QBP PE=2 SV=1	A0A0D5BWD2	C1QBP
823	5880	tr|A0A286ZUP1|A0A286ZUP1_PIG	29.47	24	3	3	Carbamidomethylation	3194200	5931500	11541000	9352600	2.28953	2.28953	13297000	11928000	8776000	8318300	0.677673	-1.47564	3194200	5931500	11541000	9352600	2.28953	13297000	11928000	8776000	8318300	0.677673	2.92:2.11:2.51:3.84:3.61:2.93:2.75:2.60:4.16:3.73:1.00:1.86	10447000	8547100	12612000	4562900	10447000	8547100	12612000	4562900	1.76:2.22:2.29:1.87:2.76:1.00	28847	Complement component 1 Q subcomponent-binding protein mitochondrial OS=Sus scrofa OX=9823 GN=C1QBP PE=3 SV=1	A0A286ZUP1	C1QBP
889	2845	Q45FY6|HPRT_PIG	53.67	11	2	2		793310	152720	1347500	856950	2.33021	2.33021	962740	735100	1255500	1360200	1.5406	1.5406	793310	152720	1347500	856950	2.33021	962740	735100	1255500	1360200	1.5406	1.54:1.27:1.82:3.44:1.70:1.08:1.58:1.71:1.21:0.93:1.00:0.19	1102200	1307800	848920	670030	1102200	1307800	848920	670030	1.67:3.12:1.65:1.95:1.27:1.00	24555	Hypoxanthine-guanine phosphoribosyltransferase OS=Sus scrofa OX=9823 GN=HPRT1 PE=2 SV=3	Q45FY6	HPRT1
1013	3168	tr|F2Z5F2|F2Z5F2_PIG	24.06	12	2	2		1412400	989550	3042900	2557400	2.33156	2.33156	2651700	1740600	2474400	1655200	0.940191	-1.06361	1412400	989550	3042900	2557400	2.33156	2651700	1740600	2474400	1655200	0.940191	1.46:1.72:3.63:2.16:2.15:1.81:1.75:1.17:1.88:1.23:1.00:0.70	2800200	2064800	2196100	1201000	2800200	2064800	2196100	1201000	1.87:3.41:2.33:1.72:1.83:1.00	22541	RAB10 member RAS oncogene family OS=Sus scrofa OX=9823 GN=RAB10 PE=1 SV=1	F2Z5F2	RAB10
654	2785	tr|A0A5G2QI85|A0A5G2QI85_PIG	36.16	27	5	5		6596800	7451500	15900000	17212000	2.35701	2.35701	17666000	13304000	9631600	9587700	0.620578	-1.6114	5105600	6626200	12223000	13225000	2.16915	14478000	10518000	7251900	7279200	0.581337	2.05:1.74:2.78:2.46:2.39:2.59:1.42:1.43:2.84:2.06:1.00:1.30	16556000	9609700	15485000	7024200	12724000	7265600	12498000	5865900	1.65:2.28:2.17:1.24:2.13:1.00	23400	Uncharacterized protein OS=Sus scrofa OX=9823 GN=RRAS2 PE=4 SV=1	A0A5G2QI85	RRAS2
1163	5768	tr|I3LJP6|I3LJP6_PIG	38.93	30	4	4		3454000	3180300	6930700	9094900	2.41557	2.41557	9745700	4926300	7180000	7510000	1.00123	1.00123	2989000	2836100	6045500	8101900	2.4287	8656100	3950200	6116600	6386400	0.991806	1.21:1.27:1.58:2.18:2.02:2.71:2.05:2.14:2.90:1.32:1.00:0.95	8012800	7345000	7336000	3720300	7073700	6251500	6303200	3315700	1.12:1.88:2.13:1.89:1.90:1.00	15325	40S ribosomal protein S24 OS=Sus scrofa OX=9823 GN=RPS24 PE=1 SV=3	I3LJP6	RPS24
1163	5767	tr|A0A5G2R1Y0|A0A5G2R1Y0_PIG	38.93	30	4	4		3454000	3180300	6930700	9094900	2.41557	2.41557	9745700	4926300	7180000	7510000	1.00123	1.00123	2989000	2836100	6045500	8101900	2.4287	8656100	3950200	6116600	6386400	0.991806	1.21:1.27:1.58:2.18:2.02:2.71:2.05:2.14:2.90:1.32:1.00:0.95	8012800	7345000	7336000	3720300	7073700	6251500	6303200	3315700	1.12:1.88:2.13:1.89:1.90:1.00	15197	40S ribosomal protein S24 OS=Sus scrofa OX=9823 GN=RPS24 PE=1 SV=1	A0A5G2R1Y0	RPS24
1163	5802	tr|A0A5G2QXQ1|A0A5G2QXQ1_PIG	38.93	30	4	4		3454000	3180300	6930700	9094900	2.41557	2.41557	9745700	4926300	7180000	7510000	1.00123	1.00123	2989000	2836100	6045500	8101900	2.4287	8656100	3950200	6116600	6386400	0.991806	1.21:1.27:1.58:2.18:2.02:2.71:2.05:2.14:2.90:1.32:1.00:0.95	8012800	7345000	7336000	3720300	7073700	6251500	6303200	3315700	1.12:1.88:2.13:1.89:1.90:1.00	15069	40S ribosomal protein S24 OS=Sus scrofa OX=9823 GN=RPS24 PE=1 SV=1	A0A5G2QXQ1	RPS24
1163	5912	tr|A0A5G2RE45|A0A5G2RE45_PIG	38.93	28	4	4		3454000	3180300	6930700	9094900	2.41557	2.41557	9745700	4926300	7180000	7510000	1.00123	1.00123	2989000	2836100	6045500	8101900	2.4287	8656100	3950200	6116600	6386400	0.991806	1.21:1.27:1.58:2.18:2.02:2.71:2.05:2.14:2.90:1.32:1.00:0.95	8012800	7345000	7336000	3720300	7073700	6251500	6303200	3315700	1.12:1.88:2.13:1.89:1.90:1.00	16004	40S ribosomal protein S24 OS=Sus scrofa OX=9823 GN=RPS24 PE=1 SV=1	A0A5G2RE45	RPS24
1163	5913	tr|A0A287ACL6|A0A287ACL6_PIG	38.93	26	4	4		3454000	3180300	6930700	9094900	2.41557	2.41557	9745700	4926300	7180000	7510000	1.00123	1.00123	2989000	2836100	6045500	8101900	2.4287	8656100	3950200	6116600	6386400	0.991806	1.21:1.27:1.58:2.18:2.02:2.71:2.05:2.14:2.90:1.32:1.00:0.95	8012800	7345000	7336000	3720300	7073700	6251500	6303200	3315700	1.12:1.88:2.13:1.89:1.90:1.00	17175	40S ribosomal protein S24 OS=Sus scrofa OX=9823 GN=RPS24 PE=1 SV=2	A0A287ACL6	RPS24
1163	5971	tr|A0A5G2RIP8|A0A5G2RIP8_PIG	38.93	29	4	4		3454000	3180300	6930700	9094900	2.41557	2.41557	9745700	4926300	7180000	7510000	1.00123	1.00123	2989000	2836100	6045500	8101900	2.4287	8656100	3950200	6116600	6386400	0.991806	1.21:1.27:1.58:2.18:2.02:2.71:2.05:2.14:2.90:1.32:1.00:0.95	8012800	7345000	7336000	3720300	7073700	6251500	6303200	3315700	1.12:1.88:2.13:1.89:1.90:1.00	15747	40S ribosomal protein S24 OS=Sus scrofa OX=9823 GN=RPS24 PE=1 SV=1	A0A5G2RIP8	RPS24
1163	6044	tr|A0A287B7J9|A0A287B7J9_PIG	38.93	30	4	4		3454000	3180300	6930700	9094900	2.41557	2.41557	9745700	4926300	7180000	7510000	1.00123	1.00123	2989000	2836100	6045500	8101900	2.4287	8656100	3950200	6116600	6386400	0.991806	1.21:1.27:1.58:2.18:2.02:2.71:2.05:2.14:2.90:1.32:1.00:0.95	8012800	7345000	7336000	3720300	7073700	6251500	6303200	3315700	1.12:1.88:2.13:1.89:1.90:1.00	15034	40S ribosomal protein S24 OS=Sus scrofa OX=9823 GN=RPS24 PE=1 SV=2	A0A287B7J9	RPS24
1163	6377	tr|A0A287AQR5|A0A287AQR5_PIG	38.93	27	4	4		3454000	3180300	6930700	9094900	2.41557	2.41557	9745700	4926300	7180000	7510000	1.00123	1.00123	2989000	2836100	6045500	8101900	2.4287	8656100	3950200	6116600	6386400	0.991806	1.21:1.27:1.58:2.18:2.02:2.71:2.05:2.14:2.90:1.32:1.00:0.95	8012800	7345000	7336000	3720300	7073700	6251500	6303200	3315700	1.12:1.88:2.13:1.89:1.90:1.00	16645	40S ribosomal protein S24 OS=Sus scrofa OX=9823 GN=RPS24 PE=1 SV=2	A0A287AQR5	RPS24
1609	4600	tr|F1SIC5|F1SIC5_PIG	34.49	5	1	1	Carbamidomethylation	618360	734770	1640200	1769100	2.51957	2.51957	744040	888710	1480900	728800	1.35336	1.35336	618360	734770	1640200	1769100	2.51957	744040	888710	1480900	728800	1.35336	1.36:1.48:1.82:1.29:2.65:2.86:2.39:1.18:1.20:1.44:1.00:1.19	1704600	1104900	816380	676570	1704600	1104900	816380	676570	1.30:1.42:2.52:1.63:1.21:1.00	44069	Neuroplastin OS=Sus scrofa OX=9823 GN=NPTN PE=1 SV=4	F1SIC5	NPTN
1609	4644	tr|A0A287A770|A0A287A770_PIG	34.49	4	1	1	Carbamidomethylation	618360	734770	1640200	1769100	2.51957	2.51957	744040	888710	1480900	728800	1.35336	1.35336	618360	734770	1640200	1769100	2.51957	744040	888710	1480900	728800	1.35336	1.36:1.48:1.82:1.29:2.65:2.86:2.39:1.18:1.20:1.44:1.00:1.19	1704600	1104900	816380	676570	1704600	1104900	816380	676570	1.30:1.42:2.52:1.63:1.21:1.00	46177	Neuroplastin OS=Sus scrofa OX=9823 GN=NPTN PE=1 SV=1	A0A287A770	NPTN
1609	4648	tr|A0A287BAZ0|A0A287BAZ0_PIG	34.49	5	1	1	Carbamidomethylation	618360	734770	1640200	1769100	2.51957	2.51957	744040	888710	1480900	728800	1.35336	1.35336	618360	734770	1640200	1769100	2.51957	744040	888710	1480900	728800	1.35336	1.36:1.48:1.82:1.29:2.65:2.86:2.39:1.18:1.20:1.44:1.00:1.19	1704600	1104900	816380	676570	1704600	1104900	816380	676570	1.30:1.42:2.52:1.63:1.21:1.00	41351	Neuroplastin OS=Sus scrofa OX=9823 GN=NPTN PE=1 SV=2	A0A287BAZ0	NPTN
1294	4161	tr|A0A287APR1|A0A287APR1_PIG	41.58	6	1	1	Carbamidomethylation	339050	410950	983990	985450	2.62592	2.62592	1553500	973950	1928800	1176300	1.22855	1.22855	339050	410950	983990	985450	2.62592	1553500	973950	1928800	1176300	1.22855	2.59:1.70:4.69:4.79:2.90:2.91:5.69:3.47:4.58:2.87:1.00:1.21	984720	1552500	1263700	375000	984720	1552500	1263700	375000	1.94:4.28:2.63:4.14:3.37:1.00	26047	60S ribosomal protein L18a OS=Sus scrofa OX=9823 GN=RPL18A PE=1 SV=1	A0A287APR1	RPL18A
1548	6458	tr|A0A286ZY48|A0A286ZY48_PIG	126.46	6	1	1		0	449300	516580	671080	2.64336	2.64336	35390	153800	705050	0	3.72668	3.72668	0	449300	516580	671080	2.64336	35390	153800	705050	0	3.72668	64.00:64.00:64.00:-:64.00:64.00:64.00:-:64.00:64.00:-:64.00	593830	705050	94595	449300	593830	705050	94595	449300	0.34:0.52:1.32:1.57:0.21:1.00	60444	Epsin 1 OS=Sus scrofa OX=9823 GN=EPN1 PE=3 SV=1	A0A286ZY48	EPN1
1282	3320	tr|F1RK53|F1RK53_PIG	34.9	2	1	1		301620	240890	439130	1008500	2.66839	2.66839	557950	793550	493260	815820	0.968613	-1.0324	301620	240890	439130	1008500	2.66839	557950	793550	493260	815820	0.968613	0.97:1.04:1.13:0.76:1.46:3.34:1.64:2.70:1.85:2.63:1.00:0.80	723810	654540	675750	271260	723810	654540	675750	271260	1.12:1.05:2.67:2.41:2.49:1.00	101295	Coronin OS=Sus scrofa OX=9823 GN=LOC100513346 PE=1 SV=3	F1RK53	LOC100513346
1282	3338	tr|A0A287A5N5|A0A287A5N5_PIG	34.9	2	1	1		301620	240890	439130	1008500	2.66839	2.66839	557950	793550	493260	815820	0.968613	-1.0324	301620	240890	439130	1008500	2.66839	557950	793550	493260	815820	0.968613	0.97:1.04:1.13:0.76:1.46:3.34:1.64:2.70:1.85:2.63:1.00:0.80	723810	654540	675750	271260	723810	654540	675750	271260	1.12:1.05:2.67:2.41:2.49:1.00	104027	Coronin OS=Sus scrofa OX=9823 GN=LOC100513346 PE=1 SV=1	A0A287A5N5	LOC100513346
1282	3343	tr|A0A5G2R8I5|A0A5G2R8I5_PIG	34.9	2	1	1		301620	240890	439130	1008500	2.66839	2.66839	557950	793550	493260	815820	0.968613	-1.0324	301620	240890	439130	1008500	2.66839	557950	793550	493260	815820	0.968613	0.97:1.04:1.13:0.76:1.46:3.34:1.64:2.70:1.85:2.63:1.00:0.80	723810	654540	675750	271260	723810	654540	675750	271260	1.12:1.05:2.67:2.41:2.49:1.00	100245	Coronin OS=Sus scrofa OX=9823 GN=LOC100513346 PE=1 SV=1	A0A5G2R8I5	LOC100513346
1282	3342	tr|A0A5G2RCN1|A0A5G2RCN1_PIG	34.9	2	1	1		301620	240890	439130	1008500	2.66839	2.66839	557950	793550	493260	815820	0.968613	-1.0324	301620	240890	439130	1008500	2.66839	557950	793550	493260	815820	0.968613	0.97:1.04:1.13:0.76:1.46:3.34:1.64:2.70:1.85:2.63:1.00:0.80	723810	654540	675750	271260	723810	654540	675750	271260	1.12:1.05:2.67:2.41:2.49:1.00	91271	Coronin OS=Sus scrofa OX=9823 GN=LOC100513346 PE=1 SV=1	A0A5G2RCN1	LOC100513346
1027	4065	tr|A0A287ADE6|A0A287ADE6_PIG	23.76	24	3	3		2326800	4021400	7817300	9460200	2.72164	2.72164	12733000	6965500	9885600	7508400	0.883011	-1.13249	2326800	4021400	7817300	9460200	2.72164	12733000	6965500	9885600	7508400	0.883011	3.27:2.43:2.93:4.29:3.36:4.07:4.25:3.23:5.47:2.99:1.00:1.73	8638800	8697000	9849300	3174100	8638800	8697000	9849300	3174100	2.09:2.65:2.72:2.74:3.10:1.00	14840	40S ribosomal protein S15a OS=Sus scrofa OX=9823 GN=RPS15A PE=1 SV=1	A0A287ADE6	RPS15A
1553	4612	tr|A0A287BAQ6|A0A287BAQ6_PIG	22.91	3	1	1		237370	323100	424520	1262100	3.0093	3.0093	185050	572480	671030	369870	1.37407	1.37407	237370	323100	424520	1262100	3.0093	185050	572480	671030	369870	1.37407	6.75:2.37:1.86:4.68:1.79:5.32:2.83:1.56:0.78:2.41:1.00:1.36	843330	520450	378760	280230	843330	520450	378760	280230	3.86:2.77:3.01:1.86:1.35:1.00	48898	Tyrosine-protein phosphatase non-receptor type OS=Sus scrofa OX=9823 GN=PTPN1 PE=3 SV=1	A0A287BAQ6	PTPN1
1553	4613	tr|A0A287A2K0|A0A287A2K0_PIG	22.91	3	1	1		237370	323100	424520	1262100	3.0093	3.0093	185050	572480	671030	369870	1.37407	1.37407	237370	323100	424520	1262100	3.0093	185050	572480	671030	369870	1.37407	6.75:2.37:1.86:4.68:1.79:5.32:2.83:1.56:0.78:2.41:1.00:1.36	843330	520450	378760	280230	843330	520450	378760	280230	3.86:2.77:3.01:1.86:1.35:1.00	50125	Tyrosine-protein phosphatase non-receptor type OS=Sus scrofa OX=9823 GN=PTPN1 PE=3 SV=2	A0A287A2K0	PTPN1
1553	5043	tr|F6Q330|F6Q330_PIG	22.91	3	1	1		237370	323100	424520	1262100	3.0093	3.0093	185050	572480	671030	369870	1.37407	1.37407	237370	323100	424520	1262100	3.0093	185050	572480	671030	369870	1.37407	6.75:2.37:1.86:4.68:1.79:5.32:2.83:1.56:0.78:2.41:1.00:1.36	843330	520450	378760	280230	843330	520450	378760	280230	3.86:2.77:3.01:1.86:1.35:1.00	45111	Tyrosine-protein phosphatase non-receptor type OS=Sus scrofa OX=9823 GN=PTPN1 PE=3 SV=2	F6Q330	PTPN1
1091	2925	tr|F1RN05|F1RN05_PIG	21	3	1	1	Carbamidomethylation	116100	484520	693530	1366300	3.42951	3.42951	693360	1061900	733580	538780	0.724884	-1.37953	116100	484520	693530	1366300	3.42951	693360	1061900	733580	538780	0.724884	18.84:0:16.31:11.59:5.97:11.77:6.32:4.64:5.97:9.15:1.00:4.17	1029900	636180	877650	300310	1029900	636180	877650	300310	7.28:5.39:3.43:2.12:2.92:1.00	52643	Serine palmitoyltransferase 1 isoform a OS=Sus scrofa OX=9823 GN=SPTLC1 PE=1 SV=3	F1RN05	SPTLC1
1091	2924	tr|A0A5G2RJ17|A0A5G2RJ17_PIG	21	3	1	1	Carbamidomethylation	116100	484520	693530	1366300	3.42951	3.42951	693360	1061900	733580	538780	0.724884	-1.37953	116100	484520	693530	1366300	3.42951	693360	1061900	733580	538780	0.724884	18.84:0:16.31:11.59:5.97:11.77:6.32:4.64:5.97:9.15:1.00:4.17	1029900	636180	877650	300310	1029900	636180	877650	300310	7.28:5.39:3.43:2.12:2.92:1.00	52204	Serine palmitoyltransferase long chain base subunit 1 OS=Sus scrofa OX=9823 GN=SPTLC1 PE=1 SV=1	A0A5G2RJ17	SPTLC1
1091	2947	tr|A0A5G2R287|A0A5G2R287_PIG	21	3	1	1	Carbamidomethylation	116100	484520	693530	1366300	3.42951	3.42951	693360	1061900	733580	538780	0.724884	-1.37953	116100	484520	693530	1366300	3.42951	693360	1061900	733580	538780	0.724884	18.84:0:16.31:11.59:5.97:11.77:6.32:4.64:5.97:9.15:1.00:4.17	1029900	636180	877650	300310	1029900	636180	877650	300310	7.28:5.39:3.43:2.12:2.92:1.00	49219	Serine palmitoyltransferase long chain base subunit 1 OS=Sus scrofa OX=9823 GN=SPTLC1 PE=1 SV=1	A0A5G2R287	SPTLC1
1520	6512	tr|F1REW9|F1REW9_PIG	36.77	14	1	1		0	132660	275660	198600	3.575	3.575	0	406450	353290	322170	1.66185	1.66185	0	132660	275660	198600	3.575	0	406450	353290	322170	1.66185	64.00:64.00:64.00:64.00:64.00:64.00:64.00:64.00:-:64.00:-:64.00	237130	337730	406450	132660	237130	337730	406450	132660	2.93:1.73:1.79:2.55:3.06:1.00	22160	Density-regulated protein OS=Sus scrofa OX=9823 GN=DENR PE=1 SV=3	F1REW9	DENR
943	2019	tr|A0A287BNC1|A0A287BNC1_PIG	27.73	2	1	1		743710	0	1404300	1299300	3.63529	3.63529	1414700	988060	1069300	1339700	1.0026	1.0026	743710	0	1404300	1299300	3.63529	1414700	988060	1069300	1339700	1.0026	3.81:0.65:0.40:0.80:1.89:1.75:1.44:1.80:1.90:1.33:1.00:0	1351800	1204500	1201400	743710	1351800	1204500	1201400	743710	2.23:0.60:1.82:1.62:1.62:1.00	87357	Extended synaptotagmin 2 OS=Sus scrofa OX=9823 GN=ESYT2 PE=1 SV=2	A0A287BNC1	ESYT2
943	2018	tr|A0A287BCJ5|A0A287BCJ5_PIG	27.73	1	1	1		743710	0	1404300	1299300	3.63529	3.63529	1414700	988060	1069300	1339700	1.0026	1.0026	743710	0	1404300	1299300	3.63529	1414700	988060	1069300	1339700	1.0026	3.81:0.65:0.40:0.80:1.89:1.75:1.44:1.80:1.90:1.33:1.00:0	1351800	1204500	1201400	743710	1351800	1204500	1201400	743710	2.23:0.60:1.82:1.62:1.62:1.00	95906	Extended synaptotagmin 2 OS=Sus scrofa OX=9823 GN=ESYT2 PE=1 SV=2	A0A287BCJ5	ESYT2
223	929	tr|A0A286ZSW6|A0A286ZSW6_PIG	49.08	18	12	12	Carbamidomethylation	15162000	20326000	77077000	56507000	3.7642	3.7642	47098000	51077000	23507000	26029000	0.504568	-1.98189	8118100	8702800	37209000	30689000	4.03653	25133000	24810000	11927000	14210000	0.523337	2.37:3.51:4.10:3.22:4.58:3.78:1.47:1.75:3.10:3.06:1.00:1.07	68740000	25589000	49088000	17935000	33949000	13068000	24971000	8410400	2.84:3.53:4.04:1.55:2.97:1.00	67597	Calnexin OS=Sus scrofa OX=9823 GN=CANX PE=1 SV=2	A0A286ZSW6	CANX
223	907	tr|F1S441|F1S441_PIG	49.08	19	12	12	Carbamidomethylation	15162000	20326000	77077000	56507000	3.7642	3.7642	47098000	51077000	23507000	26029000	0.504568	-1.98189	8118100	8702800	37209000	30689000	4.03653	25133000	24810000	11927000	14210000	0.523337	2.37:3.51:4.10:3.22:4.58:3.78:1.47:1.75:3.10:3.06:1.00:1.07	68740000	25589000	49088000	17935000	33949000	13068000	24971000	8410400	2.84:3.53:4.04:1.55:2.97:1.00	63166	Calnexin OS=Sus scrofa OX=9823 GN=CANX PE=1 SV=2	F1S441	CANX
1267	5698	tr|F1S393|F1S393_PIG	19.62	15	1	1		263960	395360	785690	1816700	3.94708	3.94708	1276700	557760	1413200	1441400	1.5561	1.5561	263960	395360	785690	1816700	3.94708	1276700	557760	1413200	1441400	1.5561	2.24:3.48:8.10:7.22:2.98:6.88:5.35:5.46:4.84:2.11:1.00:1.50	1301200	1427300	917240	329660	1301200	1427300	917240	329660	2.29:6.13:3.95:4.33:2.78:1.00	13938	Cytochrome b5 type B OS=Sus scrofa OX=9823 GN=CYB5B PE=1 SV=2	F1S393	CYB5B
1267	6051	tr|A0A287BA78|A0A287BA78_PIG	19.62	13	1	1		263960	395360	785690	1816700	3.94708	3.94708	1276700	557760	1413200	1441400	1.5561	1.5561	263960	395360	785690	1816700	3.94708	1276700	557760	1413200	1441400	1.5561	2.24:3.48:8.10:7.22:2.98:6.88:5.35:5.46:4.84:2.11:1.00:1.50	1301200	1427300	917240	329660	1301200	1427300	917240	329660	2.29:6.13:3.95:4.33:2.78:1.00	15574	Cytochrome b5 type B OS=Sus scrofa OX=9823 GN=CYB5B PE=1 SV=2	A0A287BA78	CYB5B
1267	6151	tr|A0A5G2QSC0|A0A5G2QSC0_PIG	19.62	12	1	1		263960	395360	785690	1816700	3.94708	3.94708	1276700	557760	1413200	1441400	1.5561	1.5561	263960	395360	785690	1816700	3.94708	1276700	557760	1413200	1441400	1.5561	2.24:3.48:8.10:7.22:2.98:6.88:5.35:5.46:4.84:2.11:1.00:1.50	1301200	1427300	917240	329660	1301200	1427300	917240	329660	2.29:6.13:3.95:4.33:2.78:1.00	16581	Cytochrome b5 type B OS=Sus scrofa OX=9823 GN=CYB5B PE=1 SV=1	A0A5G2QSC0	CYB5B
1159	3598	tr|I3LR51|I3LR51_PIG	53.13	5	1	1		410600	0	668530	1000300	4.06437	4.06437	681160	751030	454660	715770	0.817231	-1.22364	410600	0	668530	1000300	4.06437	681160	751030	454660	715770	0.817231	0.82:0.34:1.81:2.27:1.63:2.44:1.11:1.74:1.66:1.83:1.00:0	834410	585210	716100	410600	834410	585210	716100	410600	0.58:2.04:2.03:1.43:1.74:1.00	29048	Peptidylprolyl isomerase OS=Sus scrofa OX=9823 GN=FKBP3 PE=1 SV=2	I3LR51	FKBP3
1518	5112	tr|A0A287BPL8|A0A287BPL8_PIG	38.05	2	1	1		191580	0	410320	394790	4.20247	4.20247	575100	439900	231460	219020	0.443823	-2.25315	191580	0	410320	394790	4.20247	575100	439900	231460	219020	0.443823	1.62:0.24:1.35:2.10:2.14:2.06:1.21:1.14:3.00:2.30:1.00:0	402560	225240	507500	191580	402560	225240	507500	191580	0.93:1.73:2.10:1.18:2.65:1.00	101625	Cadherin-1 OS=Sus scrofa OX=9823 GN=CDH1 PE=1 SV=1	A0A287BPL8	CDH1
1256	4864	tr|A0A5G2QFH4|A0A5G2QFH4_PIG	146.99	7	1	1		103210	234650	304740	1525400	5.41686	5.41686	207000	614330	115700	167880	0.345269	-2.89629	103210	234650	304740	1525400	5.41686	207000	614330	115700	167880	0.345269	1.83:1.56:2.21:4.49:2.95:14.78:1.12:1.63:2.01:5.95:1.00:2.27	915070	141790	410670	168930	915070	141790	410670	168930	1.04:2.05:5.42:0.84:2.43:1.00	21935	Transformer 2 beta homolog OS=Sus scrofa OX=9823 GN=TRA2B PE=1 SV=1	A0A5G2QFH4	TRA2B
1256	4866	tr|Q06AA7|Q06AA7_PIG	146.99	5	1	1		103210	234650	304740	1525400	5.41686	5.41686	207000	614330	115700	167880	0.345269	-2.89629	103210	234650	304740	1525400	5.41686	207000	614330	115700	167880	0.345269	1.83:1.56:2.21:4.49:2.95:14.78:1.12:1.63:2.01:5.95:1.00:2.27	915070	141790	410670	168930	915070	141790	410670	168930	1.04:2.05:5.42:0.84:2.43:1.00	33666	TRA2B OS=Sus scrofa OX=9823 GN=TRA2B PE=1 SV=1	Q06AA7	TRA2B
1494	5114	tr|A0A287AK47|A0A287AK47_PIG	19.16	1	1	1		153200	0	0	899180	5.86932	5.86932	965480	496540	325480	0	0.222623	-4.49189	153200	0	0	899180	5.86932	965480	496540	325480	0	0.222623	1.63:0:1.67:0:0:5.87:2.12:0:6.30:3.24:1.00:0	899180	325480	731010	153200	899180	325480	731010	153200	1.63:1.67:5.87:2.12:4.77:1.00	161092	Membrane-associated guanylate kinase inverted 3 OS=Sus scrofa OX=9823 GN=MAGI3 PE=1 SV=2	A0A287AK47	MAGI3
