# Supplementary material for: miR-215 Modulates Ubiquitination to Impair Inflammasome Activation and Autophagy During Salmonella Typhimurium Infection in Porcine Intestinal Cells
Source: Animals (Basel). 2025 Feb 4;15(3):431. doi: 10.3390/ani15030431 (PMC11815736; doi:10.3390/ani15030431)
Supplement: Supplementary file 1 [file animals-15-00431-s001.zip › animals-3407027-supplementary/Table S3_primers.xlsx]

## Sheet: S3
Gene name	Sense Primer (Forward)	Anti-sense Primer (Reverse)	Efficiency %
hsa-miR-215-5p / ssc-miR-215	CGCAGATGACCTATGAATTGAC	GGTCCAGTTTTTTTTTTTTTTTGTC	97.888
CYA	CCTGAACATACGGGTCCTG	AACTGGGAACCGTTTGTGTTG	100
HUWE1	AGCTCAGGCCACACCTCTAC	GGTTTACGGAGATGGAACGA	93.8
UBE2I	CTGGAGGAGGACAAGGACTG	CCTCTGCTTGAGCTGGATCT	107.4
IL1b	GGCCGCCAAGATATAACTGA	GGACCTCTGGGTATGGCTTTC	100
CASP1	CTCTCCACAGGTTCACAATC	GAAGACGCAGGCTTAACTGG	99
IL18	AGGGACATCAAGCCGTGTTT	CGGTCTGAGGTGCATTATCTGA	99
MAP1ALC3 (LC3)	CATGAGCGAGTTGGTCAAGA	AGGAAGCCATCCTCATCCTT	97.8
SQSTM (p62)	TGTAAGGGCCCATTTCTCTG	CAGCTATCAGCTCCCACACA	94.3
LAMP1	TGTCCAGATACAACGTGAGC	TTGTTGGGATTGATGTTGAG	89.9
